# Supplementary material for: Classical Human Leukocyte Antigen Alleles and C4 Haplotypes Are Not Significantly Associated With Depression
Source: Biol Psychiatry. 2020 Mar 1;87(5):419–30. doi: 10.1016/j.biopsych.2019.06.031 (PMC7001040; doi:10.1016/j.biopsych.2019.06.031)
Supplement: Supplement 2 [file mmc2.xlsx]

## Sheet: README
Classical Human Leukocyte Antigen alleles and Complement Component 4 Haplotypes Are Not Significantly Associated With Depression
Supplement 2 for Glanville et al.

## Sheet: Table S1
Supplementary Table S1a: Summary of 26 PGC studies and the UKB study
Sample and reference	PGC label	Country	Ascertainment and Evaluation	Ascertainment and Evaluation
			Cases	Controls	N cases	N controls	Total	Effective sample size	Array
BOMA 1-3	boma	Germany	Consecutive inpatients; SCID or SADS interview; medical records	POPGEN & KORA population-based	586	1062	1648	1510.51	I550
CoFaMS 4	cof3	Australia	Opportunistic; inpatient & outpatient; SCID or MINI	Opportunistic; same community; SCID and MINI	120	126	246	245.854	PSYC
PsyCoLaus 5	col3	Switzerland	Random population sample; DIGS	From same population sample; DIGS	507	1445	1952	1501.26	A5.0
Edinburgh 6	edi2	Scotland	Opportunistic; inpatient & outpatient; SADS-L, medical records	Blood donors; psychiatrically unscreened	372	285	657	645.479	A6.0
GenRED1 7,8	gens	USA	Opportunistic; DIGS3; medical records or informant (subset)	Survey research panel; online CIDI-SF	1019	1344	2363	2318.3	A6.0
NEWMEDS-GENPOD 9,10	gep3	Europe	Primary care outpatients enrolled in AD trial; CIS-R.	Wellcome Trust Case-Control Consortium	482	2836	3318	1647.92	I650
DGN 11	grdg	USA	Survey research panel; SCID	Survey research panel; SCID	471	470	941	940.999	OMEX
GenRED2 7	grnd	USA	Opportunistic; DIGS; medical records or informant (subset)	Genomic Psychiatry Cohort (opportunistic) or Mayo Clinic Biobank (HMO)	830	474	1304	1206.81	OMEX
GSK/MPIP 12	gsk2	Germany	In- and outpatients; SCAN	Population, Composite International Diagnostic Screener (CID-S)	880	861	1741	1740.79	I550
i2b2-TRD 13	i2b3	USA	Natural language processing of EMR; psychiatrist review	Controls from neuroimaging studies; self-report psychiatric history	806	1067	1873	1836.63	OMEX
MARS 14-16	mmi2	Germany	Inpatients; diagnosis by psychiatrist	Munich: population; CIDI. Dortmund: population (CESD<10, no report MDD)	584	517	1101	1096.92	I650
MARS 14-16	mmo4	Germany	Inpatients; diagnosis by psychiatrist	Munich: population; CIDI. Dortmund: population (CESD<10, no report MDD)	264	371	635	616.97	OMEX
NESDA/NTR 17,18	nes1	NL	NESDA: Psych outpatients, primary care, & population; CIDI; NTR: Twin registry; longitudinal MDD sx; CIDI (subset)	NESDA: Primary care; CIDI; NTR: Twin registry; longitudinal MDD sx; CIDI (subset)	1494	1602	3096	3092.23	A6.0
QIMR 13,19	qi3c	Australia	Australian Twin Registry (proband most severe, sx, or earlier onset); SSAGA	From same cohort; SSAGA	864	579	1443	1386.71	I317
QIMR 13,19	qi6c	Australia	Australian Twin Registry (proband most severe, sx, or earlier onset); SSAGA	From same cohort; SSAGA	499	590	1089	1081.4	I650
QIMR 13,19	qio2	Australia	Australian Twin Registry (proband most severe, sx, or earlier onset); SSAGA	From same cohort; SSAGA	565	526	1091	1089.61	COEX
RADIANT-UK 20	rad3	UK	UK outpatients from DeNT, DeCC, GENDEP; SCAN	Primary care or staff or students at King's College London; PHS	1872	1528	3400	3365.2	I650
RADIANT-GER 20	rage	Germany	German outpatients from DeNT, DeCC, GENDEP; SCAN	KORA population-based	322	227	549	532.561	I550
RADIANT-IRISH 20,21	rai2	Ireland	Irish outpatients from DeNT, DeCC, GENDEP; SCAN	ALS GWA controls & opportunistic controls	109	340	449	330.156	I550
RADIANT-US 20,22	rau2	USA	US outpatients from DeNT, DeCC, GENDEP; SCAN	NIMH controls; SCID	223	378	601	561.025	I550
RADIANT-DEN 20	rde4	Denmark	Danish outpatients from DeNT, DeCC, GENDEP; SCAN	IBP-SGENE Copenhagen (blood bank screening only)	133	516	649	422.977	I650
Rotterdam 23	rot4	NL	Rotterdam Study; CESD, SCAN	Rotterdam Study; CESD	241	1028	1269	780.924	I550
SHIP 0 24	shp0	Germany	Study of Health in Pomerania; CIDI	Study of Health in Pomerania; CIDI	366	1087	1453	1095.23	A6.0
SHIP-TREND 24	shpt	Germany	Study of Health in Pomerania; CIDI	Study of Health in Pomerania; CIDI	163	484	647	487.74	OMEX
STAR*D 25	stm2	USA	Outpatients in clinical trial; clinical interviews	Myocardial infarction GWA	936	934	1870	1870	A5.0
TwinGene 26,27	twg2	Sweden	Swedish Twin Registry; CIDI-SF & national registers	Swedish Twin Registry; CIDI-SF & national registers	1097	2663	3760	3107.78	OMEX
UK Biobank 28	NA	UK	Self-selecting population sample; MHQ (29)	Self-selecting population sample; MHQ, Nurse Interview (self-reported diagnoses and medications), HES, Touchscreen Questionnaire (mental health measures used by Smith et al. to define mood disorder (30))	29344	63358	92702	80221.7	Applied BiosystemsTM UK BiLEVE AxiomTM Array (n=49,950) or Applied BiosystemsTM UK Biobank AxiomTM Array (n=438,427)
					45149	86698	131847	114734
Effective sample size calculation: 4 / (1/[number of cases] + 1/[number of controls])
Abbreviations: AD=antidepressant, CIDI=Composite International Diagnostic Interview, CIDI-SF=CIDI-short form, DIGS=Diagnostic Interview for Genetic Studies, EMR=electronic medical record, HES=Hospital Episode Statistics, MHQ=Mental Health Questionnaire (based on CIDI-SF), PHQ-9=Patient Health Questionnaire 9-question version, SADS=Schedule for Affective Disorders and Schizophrenia, SCID=Structure…
Supplementary Table S1b: Phenotype definition in UK Biobank
This section describes the criteria used for defining cases with lifetime depression and controls in the UK Biobank. These criteria were were developed using guidelines from Davis et al (29) and were applied to data collected from all individuals who completed the Mental Health Questionnaire (n=157,365). [ID] refers to the individual data field corresponding to the item in the UK Biobank catalogu…			Lifetime depression CASES	Lifetime depression CONTROLS
			Inclusion criteria for cases	Exclusion criteria for controls
			MHQ, Section B (based on CIDI-SF and PHQ-9): endorsed symptoms indicating lifetime depression as listed below.	MHQ, Section A: endorsed ever having received a diagnosis of depression, mania, hypomania, bipolar, manic depression, schizophrenia, psychosis or psychotic illness
			1) Endorsed at least one of the following	MHQ, Section B (based on CIDI-SF and PHQ-9): endorsed symptoms indicating lifetime depression.
			Have you ever had a time in your life when you felt sad, blue, or depressed for two weeks or more in a row? [ID 20446]	Self-reported depression at baseline or follow-up interviews with nurse
			Have you ever had a time in your life lasting two weeks or more when you lost interest in most things like hobbies, work, or activities that usually give you pleasure? [ID 20441]	Had primary or secondary ICD coded mood disorder (ICD-10 codes F30 to F388 inclusive)
			2) Endorsed a score above threshold on the following questions:	Met the criteria for any mood disorder according to Smith, et al.(30): Bipolar Type 1 (Mania) or Bipolar Type II (Hypomania) (ID 20122) Single episode of probable Major Depression (ID 20123) Probable recurrent Major Depression moderate (ID 20124) Probable recurrent Major Depression severe (ID 20125)
			What fraction of the day were you affected during the worst episode of depression? [ID 20436] 4 = All day long, 3 = Most of the day, 2 = About half of the day, 1 = Less than half of the day. Threshold > 2
			Frequency of depressed days during worst episode of depression. [ID 20439] 3 = every day, 2 = almost every day, 1 = less often. Threshold > 1	Self-reported taking antidepressant medication at baseline or follow-up interviews with nurse. Medications codes screened: 1140879616, 1140921600, 1140879540, 1140867878, 1140916282, 1140909806, 1140867888, 1141152732, 1141180212, 1140879634, 1140867876, 1140882236, 1141190158, 1141200564, 1140867726, 1140879620, 1140867818, 1140879630, 1140879628, 1141151946, 1140867948, 1140867624, 1140867756, …
			Impact on normal roles during worst period of depression. [ID 20440] 1 = a little, 2 = somewhat, 3 = a lot. Threshold > 1
			Symptoms experienced during worst epidose of depression. Tired or low energy [ID 20449]; Gain or loss of weight [ID 20536 ]; Sleep change [ID 20532]; Trouble concentrating [ID 20435]; Feeling worthless [ID 20450]; Thinking about death [ID 20437]. Threshold: 4 or more of these symptoms.
Reference Number	Citation
1	Rietschel M et al. Genome-wide association-, replication-, and neuroimaging study implicates HOMER1 in the etiology of major depression. Biol Psychiatry 68, 578-85 (2010).
2	Krawczak M et al. PopGen: population-based recruitment of patients and controls for the analysis of complex genotype-phenotype relationships. Community Genet 9, 55-61 (2006).
3	Wichmann HE, Gieger C, Illig T & Group MKS. KORA-gen--resource for population genetics, controls and a broad spectrum of disease phenotypes. Gesundheitswesen 67 Suppl 1, S26-30 (2005).
4	Air T, Weightman MJ & Baune BT. Symptom severity of depressive symptoms impacts on social cognition performance in current but not remitted major depressive disorder. Front Psychol 6, 1118 (2015).
5	Preisig M et al. The PsyCoLaus study: methodology and characteristics of the sample of a population-based survey on psychiatric disorders and their association with genetic and cardiovascular risk factors. BMC Psychiatry 9, 9 (2009).
6	Wray NR et al. Genome-wide association study of major depressive disorder: new results, meta-analysis, and lessons learned. Mol Psychiatry 17, 36-48 (2012).
7	Shi J et al. Genome-wide association study of recurrent early-onset major depressive disorder. Mol Psychiatry 16, 193-201 (2011).
8	Levinson DF et al. Genetics of recurrent early-onset depression (GenRED): design and preliminary clinical characteristics of a repository sample for genetic linkage studies. Am J Med Genet B Neuropsychiatr Genet 119, 118-30 (2003).
9	Tansey KE et al. Genetic predictors of response to serotonergic and noradrenergic antidepressants in major depressive disorder: a genome-wide analysis of individual-level data and a meta-analysis. PLoS Med 9, e1001326 (2012).
10	Lewis G et al. Polymorphism of the 5-HT transporter and response to antidepressants: randomised controlled trial. Br J Psychiatry 198, 464-71 (2011).
11	Mostafavi S et al. Type I interferon signaling genes in recurrent major depression: increased expression detected by whole-blood RNA sequencing. Mol Psychiatry 19, 1267-74 (2014).
12	Muglia P et al. Genome-wide association study of recurrent major depressive disorder in two European case-control cohorts. Mol Psychiatry 15, 589-601 (2010).
13	Major Depressive Disorder Working Group of the PGC. A mega-analysis of genome-wide association studies for major depressive disorder. Molecular Psychiatry 18, 497-511 (2013).
14	Kohli MA et al. The neuronal transporter gene SLC6A15 confers risk to major depression. Neuron 70, 252-65 (2011).
15	Ising M et al. A genomewide association study points to multiple loci that predict antidepressant drug treatment outcome in depression. Arch Gen Psychiatry 66, 966-75 (2009).
16	Hennings JM et al. Clinical characteristics and treatment outcome in a representative sample of depressed inpatients - findings from the Munich Antidepressant Response Signature (MARS) project. J Psychiatr Res 43, 215-29 (2009).
17	Nivard MG et al. Stability in symptoms of anxiety and depression as a function of genotype and environment: a longitudinal twin study from ages 3 to 63 years. Psychol Med 45, 1039-49 (2015).
18	Penninx BW et al. The Netherlands Study of Depression and Anxiety (NESDA): rationale, objectives and methods. Int J Methods Psychiatr Res 17, 121-40 (2008).
19	Cuellar-Partida G et al. WNT10A exonic variant increases the risk of keratoconus by decreasing corneal thickness. Hum Mol Genet 24, 5060-8 (2015).
20	Lewis CM et al. Genome-wide association study of major recurrent depression in the U.K. population. Am J Psychiatry 167, 949-57 (2010).
21	McLaughlin RL et al. Second-generation Irish genome-wide association study for amyotrophic lateral sclerosis. Neurobiol Aging 36, 1221 e7-13 (2015).
22	Dickinson D et al. Differential effects of common variants in SCN2A on general cognitive ability, brain physiology, and messenger RNA expression in schizophrenia cases and control individuals. JAMA Psychiatry 71, 647-56 (2014).
23	Hek K et al. The PCLO gene and depressive disorders: replication in a population-based study. Hum Mol Genet 19, 731-4 (2010).
24	Volzke H et al. Cohort profile: the study of health in Pomerania. Int J Epidemiol 40, 294-307 (2011).
25	Shyn SI et al. Novel loci for major depression identified by genome-wide association study of Sequenced Treatment Alternatives to Relieve Depression and meta-analysis of three studies. Mol Psychiatry 16, 202-15 (2011).
26	Kendler KS, Gatz M, Gardner CO & Pedersen NL. A Swedish national twin study of lifetime major depression. Am J Psychiatry 163, 109-14 (2006).
27	Magnusson PK et al. The Swedish Twin Registry: establishment of a biobank and other recent developments. Twin Res Hum Genet 16, 317-29 (2013).
28	Bycroft C et al. Genome-wide genetic data on ~500,000 UK Biobank participants. bioRxiv (2017).
29	Davis, KAS et al. Mental health in UK Biobank: development, implementation and results from an online questionnaire completed by 157 366 participants. BJPsych Open 4, 83–90 (2018).
30	Smith, DJ et al. Prevalence and Characteristics of Probable Major Depression and Bipolar Disorder within UK Biobank: Cross-Sectional Study of 172,751 Participants. PLOS ONE 8 (2013).

## Sheet: Table S2
Supplementary Table S2: Summary of association tests between MHC variants and depression
Model	Covariates	N variants	Region-wide	Candidate
			p-value threshold	p-value threshold
SNPs	6 PCs, batch* , centre*	56779	3.9e-06	NA
HLA alleles	6 PCs, batch* , centre*	216	3.9e-06	0.00016
Common C4 haplotypes	6 PCs, batch* , centre*	4	3.9e-06	0.00016
Genetically predicted C4A brain expression	6 PCs, batch* , centre*	1 variable	NA	0.00016
HLA alleles associated with risk for autoimmune diseases that have a bi-directional relationship with depression	6 PCs, batch* , centre*	14	NA	0.004
Conditional analyses
HLA-B*08:01	6 PCs, batch* , centre*, C4-BS	1	NA	0.004
HLA-DQB1*02:01	6 PCs, batch* , centre*, C4-BS	1	NA	0.004
HLA-DRB1*03:01	6 PCs, batch* , centre*, C4-BS	1	NA	0.004
Supplementary Table S2: Summary of tests of association. *Covariates in UKB only. Region-wide p-value threshold accounts for testing all variants (SNPs, HLA alleles, C4 haplotypes) in the in the classical MHC. Candidate significance threshold (1.6e-4) controls only for HLA intragenic SNPs in the classical MHC, or for HLA alleles associated with risk for autoimmune diseases that have a bi-directio…

## Sheet: Table S3
Supplementary Tables S3: Effects for C4A brain expression for C4 haplotypes present in the reference panel
Table S3a. Betas for each C4 gene, as provided in the supplementary materials from Sekar, et al. (1).
C4 Gene	Beta
C4A Long	0.47
C4A Short	0.47
C4B Long	0.2
C4B Short	0
Table S3b. Genetically predicted C4A brain expression corresponding to each C4 haplotype defined in the reference panel, calculated by multiplying the number of C4 genes by their corresponding beta in Table 2a.
An integer following the C4 haplotype denotes that the C4 structure segregates on a unique SNP haplotype.
C4 Haplotype	Genetically predicted C4A brain expression
AL-AL-1	0.94
AL-BS-1	0.47
BS	0
AL-BL-3	0.67
AL-AS-BL	1.14
AL-AL-2	0.94
AL-BS-3	0.47
AL-BS-4	0.47
AL-BS-5	0.47
AL-BL-2	0.67
AL-BL-other	0.67
AL-BL-1	0.67
AL-AL-BL	1.14
AL-BS-other	0.47
BL	0.2
AL-AS-BS-BS	0.94
AL-BS-2	0.47
AL-AL-3	0.94
AL	0.47
AL-BL-BL	0.87
AL-BS-BS	0.47
AL-AL-BS	0.94
AL-AL-AL	1.41
AL-BL-BS	0.67
BL-BS	0.2
Reference
1	Sekar, A. et al. Schizophrenia risk from complex variation of complement component 4. Nature 530, 177–183 (2016).

## Sheet: Table S5
Supplementary Table S5: Variants associated with depression at region-wide significance (3.9E-06) in the UKB - results shown for PGC, UKB and meta-analysis and sorted by p-value in the UKB
NA = allele not imputed in the corresponding study
*Minor allele frequency estimate in the UKB sample
				PGC				UKB					META-ANALYSIS
Variant	A1	A2	MAF*	OR	95% CI	SE	P value	OR	95% CI	SE	P value	LD with top SNP (rs1264373)	OR	95% CI	SE	P value
rs1264373	A	G	0.15	0.97	0.93-1.02	0.0241	0.16	0.97	0.96-0.98	0.0065	3.21e-07	1	0.97	0.96-0.98	0.0063	1.16e-07
rs1264357	A	G	0.15	0.97	0.93-1.02	0.0241	0.189	0.97	0.96-0.98	0.0065	3.85e-07	1	0.97	0.96-0.98	0.0063	1.58e-07
rs2524266	T	C	0.15	0.97	0.93-1.02	0.0241	0.192	0.97	0.96-0.98	0.0065	4.4e-07	1	0.97	0.96-0.98	0.0063	1.82e-07
rs1264349	G	A	0.15	0.97	0.93-1.02	0.0241	0.195	0.97	0.96-0.98	0.0065	4.43e-07	1	0.97	0.96-0.98	0.0063	1.86e-07
rs3129984	T	C	0.15	0.97	0.93-1.02	0.0242	0.197	0.97	0.96-0.98	0.0066	4.54e-07	0.95	0.97	0.96-0.98	0.0063	1.93e-07
rs9262120	A	G	0.16	0.96	0.92-1.01	0.0235	0.0625	0.97	0.96-0.98	0.0063	4.66e-07	0.76	0.97	0.96-0.98	0.006	8.74e-08
rs3132600	T	C	0.15	0.97	0.93-1.02	0.0242	0.221	0.97	0.96-0.98	0.0066	4.67e-07	0.95	0.97	0.96-0.98	0.0063	2.15e-07
rs1264351	C	G	0.15	0.97	0.93-1.02	0.0241	0.203	0.97	0.96-0.98	0.0065	4.73e-07	1	0.97	0.96-0.98	0.0063	2.05e-07
rs3129974	G	A	0.15	0.97	0.93-1.02	0.0242	0.198	0.97	0.96-0.98	0.0066	5.72e-07	0.95	0.97	0.96-0.98	0.0063	2.41e-07
rs3095328	A	G	0.15	0.97	0.92-1.02	0.0243	0.197	0.97	0.96-0.98	0.0066	5.72e-07	0.95	0.97	0.96-0.98	0.0063	2.41e-07
rs3095332	A	C	0.15	0.97	0.92-1.02	0.0243	0.19	0.97	0.96-0.98	0.0066	5.72e-07	0.95	0.97	0.96-0.98	0.0063	2.34e-07
rs3129973	T	C	0.15	0.97	0.93-1.02	0.0241	0.282	0.97	0.96-0.98	0.0065	8.16e-07	0.93	0.97	0.96-0.98	0.0063	4.6e-07
rs3095326	T	C	0.15	0.98	0.93-1.03	0.024	0.306	0.97	0.96-0.98	0.0065	8.6e-07	0.93	0.97	0.96-0.98	0.0063	5.21e-07
rs3094693	A	C	0.14	0.96	0.91-1.01	0.0251	0.132	0.97	0.96-0.98	0.0066	9.19e-07	0.83	0.97	0.96-0.98	0.0064	2.89e-07
rs149543464	A	G	0.14	0.96	0.91-1.01	0.0252	0.131	0.97	0.96-0.98	0.0066	9.93e-07	0.83	0.97	0.96-0.98	0.0064	3.13e-07
rs3130129	C	T	0.14	0.97	0.92-1.02	0.0249	0.217	0.97	0.96-0.98	0.0066	1.06e-06	0.83	0.97	0.96-0.98	0.0064	4.78e-07
rs3132616	G	A	0.14	0.96	0.92-1.01	0.0252	0.157	0.97	0.96-0.98	0.0066	1.09e-06	0.84	0.97	0.96-0.98	0.0064	3.86e-07
rs3130117	A	G	0.14	0.96	0.91-1.01	0.025	0.132	0.97	0.96-0.98	0.0066	1.09e-06	0.88	0.97	0.96-0.98	0.0064	3.43e-07
rs3130241	A	T	0.14	0.96	0.91-1.01	0.025	0.105	0.97	0.96-0.98	0.0066	1.09e-06	0.88	0.97	0.96-0.98	0.0064	2.96e-07
rs3131111	C	T	0.14	0.96	0.92-1.01	0.0253	0.125	0.97	0.96-0.98	0.0066	1.12e-06	0.83	0.97	0.96-0.98	0.0064	3.39e-07
rs3130141	A	C	0.14	0.96	0.91-1.01	0.0251	0.136	0.97	0.96-0.98	0.0066	1.15e-06	0.84	0.97	0.96-0.98	0.0064	3.73e-07
rs9262132	A	C	0.14	0.96	0.91-1.01	0.025	0.105	0.97	0.96-0.98	0.0066	1.18e-06	0.89	0.97	0.96-0.98	0.0064	3.18e-07
rs3132615	T	C	0.14	0.96	0.91-1.01	0.0251	0.151	0.97	0.96-0.98	0.0066	1.22e-06	0.84	0.97	0.96-0.98	0.0064	4.2e-07
rs3095276	G	A	0.14	0.96	0.92-1.01	0.025	0.11	0.97	0.96-0.98	0.0066	1.28e-06	0.89	0.97	0.96-0.98	0.0064	3.57e-07
rs9262135	G	A	0.14	0.96	0.92-1.01	0.0249	0.135	0.97	0.96-0.98	0.0066	1.44e-06	0.89	0.97	0.96-0.98	0.0064	4.61e-07
rs3094125	A	G	0.15	0.96	0.91-1.01	0.0248	0.0994	0.97	0.96-0.98	0.0066	1.45e-06	0.89	0.97	0.96-0.98	0.0063	3.78e-07
rs3094717	G	C	0.14	0.96	0.92-1.01	0.0253	0.135	0.97	0.96-0.98	0.0067	1.45e-06	0.84	0.97	0.96-0.98	0.0064	4.64e-07
rs9262142	A	G	0.14	0.96	0.91-1.01	0.0249	0.125	0.97	0.96-0.98	0.0066	1.46e-06	0.89	0.97	0.96-0.98	0.0064	4.42e-07
rs3130247	C	T	0.14	0.96	0.92-1.01	0.025	0.135	0.97	0.96-0.98	0.0066	1.47e-06	0.88	0.97	0.96-0.98	0.0064	4.73e-07
rs3132585	C	G	0.15	0.96	0.91-1.01	0.0248	0.11	0.97	0.96-0.98	0.0066	1.58e-06	0.89	0.97	0.96-0.98	0.0063	4.39e-07
rs3130658	T	C	0.15	0.96	0.91-1.01	0.0248	0.118	0.97	0.96-0.98	0.0066	1.59e-06	0.89	0.97	0.96-0.98	0.0063	4.64e-07
rs3132617	C	T	0.14	0.96	0.92-1.01	0.0253	0.123	0.97	0.96-0.98	0.0066	1.61e-06	0.83	0.97	0.96-0.98	0.0064	4.86e-07
rs3132583	C	G	0.15	0.96	0.91-1.01	0.0248	0.112	0.97	0.96-0.98	0.0066	1.62e-06	0.89	0.97	0.96-0.98	0.0063	4.62e-07
rs3094024	G	A	0.14	0.96	0.92-1.01	0.025	0.146	0.97	0.96-0.98	0.0066	1.62e-06	0.88	0.97	0.96-0.98	0.0064	5.49e-07
rs9262126	A	G	0.14	0.96	0.91-1.01	0.025	0.115	0.97	0.96-0.98	0.0066	1.69e-06	0.89	0.97	0.96-0.98	0.0064	4.88e-07
rs3131112	C	A	0.14	0.96	0.92-1.01	0.0251	0.149	0.97	0.96-0.98	0.0067	1.69e-06	0.84	0.97	0.96-0.98	0.0064	5.81e-07
rs3130661	T	C	0.15	0.96	0.91-1.01	0.0248	0.0992	0.97	0.96-0.98	0.0066	1.69e-06	0.89	0.97	0.96-0.98	0.0063	4.39e-07
rs3132618	T	C	0.14	NA	NA-NA	NA	NA	0.97	0.96-0.98	0.0067	1.7e-06	0.84	0.97	0.96-0.98	0.0067	1.7e-06
rs3130660	A	T	0.15	0.96	0.91-1.01	0.0248	0.0991	0.97	0.96-0.98	0.0066	1.71e-06	0.89	0.97	0.96-0.98	0.0063	4.44e-07
rs1059612	T	C	0.14	0.96	0.91-1.01	0.0249	0.112	0.97	0.96-0.98	0.0066	1.74e-06	0.9	0.97	0.96-0.98	0.0064	4.95e-07
rs9262141	C	T	0.14	0.96	0.92-1.01	0.0249	0.124	0.97	0.96-0.98	0.0066	1.78e-06	0.89	0.97	0.96-0.98	0.0064	5.44e-07
rs3132645	C	T	0.14	0.96	0.92-1.01	0.0252	0.129	0.97	0.96-0.98	0.0066	1.91e-06	0.84	0.97	0.96-0.98	0.0064	5.95e-07
rs1264347	T	C	0.14	0.97	0.93-1.02	0.024	0.156	0.97	0.96-0.98	0.0067	1.93e-06	0.95	0.97	0.96-0.98	0.0065	6.77e-07
rs3132610	G	A	0.15	0.96	0.92-1.01	0.0248	0.0869	0.97	0.96-0.98	0.0065	2e-06	0.85	0.97	0.96-0.98	0.0063	4.86e-07
rs9262261	G	A	0.15	NA	NA-NA	NA	NA	0.97	0.96-0.98	0.0066	2.02e-06	0.92	0.97	0.96-0.98	0.0066	2.01e-06
rs3130668	A	G	0.14	0.97	0.92-1.02	0.0247	0.25	0.97	0.96-0.98	0.0066	2.09e-06	0.94	0.97	0.96-0.98	0.0064	1.06e-06
rs2535332	T	C	0.15	0.97	0.93-1.02	0.0239	0.179	0.97	0.96-0.98	0.0065	2.1e-06	0.91	0.97	0.96-0.98	0.0063	8.19e-07
rs3130116	C	T	0.14	0.96	0.92-1.01	0.0253	0.155	0.97	0.96-0.98	0.0067	2.12e-06	0.83	0.97	0.96-0.98	0.0065	7.48e-07
rs9262130	A	G	0.14	0.96	0.91-1.01	0.025	0.114	0.97	0.96-0.98	0.0066	2.16e-06	0.89	0.97	0.96-0.98	0.0064	6.21e-07
rs9262262	G	T	0.15	NA	NA-NA	NA	NA	0.97	0.96-0.98	0.0066	2.16e-06	0.92	0.97	0.96-0.98	0.0066	2.17e-06
rs9262263	C	T	0.15	NA	NA-NA	NA	NA	0.97	0.96-0.98	0.0066	2.16e-06	0.92	0.97	0.96-0.98	0.0066	2.17e-06
rs1264321	A	G	0.15	0.97	0.93-1.02	0.024	0.174	0.97	0.96-0.98	0.0065	2.41e-06	0.92	0.97	0.96-0.98	0.0063	9.25e-07
rs1628680	A	G	0.18	0.95	0.91-0.99	0.0212	0.0176	0.97	0.96-0.98	0.006	2.46e-06	0.67	0.97	0.96-0.98	0.0058	2.21e-07
rs9262146	G	C	0.14	0.96	0.92-1.01	0.0249	0.135	0.97	0.96-0.98	0.0066	2.54e-06	0.89	0.97	0.96-0.98	0.0064	8.13e-07
rs3094084	T	A	0.18	0.96	0.92-1.00	0.0212	0.0431	0.97	0.96-0.98	0.006	2.55e-06	0.67	0.97	0.96-0.98	0.0058	3.84e-07
rs9262200	A	G	0.15	0.97	0.93-1.02	0.0236	0.155	0.97	0.96-0.98	0.0065	2.71e-06	0.9	0.97	0.96-0.98	0.0062	9.52e-07
rs3094023	G	A	0.14	0.97	0.92-1.02	0.0248	0.182	0.97	0.96-0.98	0.0067	2.77e-06	0.88	0.97	0.96-0.98	0.0064	1.1e-06
rs1264324	G	T	0.15	0.97	0.93-1.02	0.024	0.174	0.97	0.96-0.98	0.0065	2.83e-06	0.92	0.97	0.96-0.98	0.0063	1.09e-06
rs2263298	T	C	0.15	0.97	0.93-1.02	0.024	0.151	0.97	0.96-0.98	0.0065	2.88e-06	0.92	0.97	0.96-0.98	0.0063	9.93e-07
rs1264350	C	T	0.16	0.96	0.92-1.01	0.0228	0.122	0.97	0.96-0.98	0.0063	2.99e-06	0.9	0.97	0.96-0.98	0.0061	8.88e-07
rs1634714	C	T	0.19	0.96	0.92-1.00	0.0211	0.057	0.97	0.96-0.98	0.006	3.06e-06	0.66	0.97	0.96-0.98	0.0057	5.48e-07
rs9262143	T	C	0.14	0.96	0.91-1.01	0.0249	0.12	0.97	0.96-0.98	0.0066	3.17e-06	0.89	0.97	0.96-0.98	0.0064	9.43e-07
rs3132579	C	T	0.19	0.96	0.92-1.00	0.0212	0.0583	0.97	0.96-0.98	0.006	3.38e-06	0.66	0.97	0.96-0.98	0.0057	6.21e-07
rs1264353	A	C	0.16	0.97	0.93-1.02	0.0235	0.15	0.97	0.96-0.98	0.0064	3.44e-06	0.95	0.97	0.96-0.98	0.0062	1.19e-06
rs1264341	C	T	0.15	0.97	0.93-1.02	0.0239	0.177	0.97	0.96-0.98	0.0065	3.45e-06	0.92	0.97	0.96-0.98	0.0063	1.34e-06
rs9262204	A	G	0.15	0.97	0.93-1.02	0.0237	0.139	0.97	0.96-0.98	0.0064	3.45e-06	0.9	0.97	0.96-0.98	0.0062	1.13e-06
rs3131054	T	C	0.15	0.97	0.93-1.02	0.0236	0.153	0.97	0.96-0.98	0.0064	3.55e-06	0.9	0.97	0.96-0.98	0.0062	1.24e-06
rs886420	T	C	0.15	0.97	0.93-1.02	0.024	0.186	0.97	0.96-0.98	0.0065	3.62e-06	0.92	0.97	0.96-0.98	0.0063	1.45e-06
rs3132582	A	T	0.16	0.96	0.92-1.01	0.0242	0.0856	0.97	0.96-0.98	0.0064	3.69e-06	0.83	0.97	0.96-0.98	0.0062	8.96e-07
rs2535340	C	T	0.15	0.97	0.93-1.02	0.0239	0.177	0.97	0.96-0.98	0.0065	3.88e-06	0.92	0.97	0.96-0.98	0.0063	1.5e-06

## Sheet: Table S6
Supplementary Table S6: Variants associated with depression at region-wide significance (3.9E-06) in the meta-analysis - results shown for PGC, UKB and meta-analysis and sorted by p-value in the meta-analysis
NA = allele not imputed in the corresponding study
*Minor allele frequency estimate in the UKB sample
				PGC				UKB				META-ANALYSIS
Variant	A1	A2	MAF*	OR	95% CI	SE	P value	OR	95% CI	SE	P value	OR	95% CI	SE	P value	LD with top SNP (rs9262120)
rs9262120	A	G	0.16	0.96	0.92-1.01	0.0235	0.0625	0.97	0.96-0.98	0.0063	4.66e-07	0.97	0.96-0.98	0.006	8.74e-08	1
rs1264373	A	G	0.15	0.97	0.93-1.02	0.0241	0.16	0.97	0.96-0.98	0.0065	3.21e-07	0.97	0.96-0.98	0.0063	1.16e-07	0.76
rs1264357	A	G	0.15	0.97	0.93-1.02	0.0241	0.189	0.97	0.96-0.98	0.0065	3.85e-07	0.97	0.96-0.98	0.0063	1.58e-07	0.76
rs2524266	T	C	0.15	0.97	0.93-1.02	0.0241	0.192	0.97	0.96-0.98	0.0065	4.4e-07	0.97	0.96-0.98	0.0063	1.82e-07	0.76
rs1264349	G	A	0.15	0.97	0.93-1.02	0.0241	0.195	0.97	0.96-0.98	0.0065	4.43e-07	0.97	0.96-0.98	0.0063	1.86e-07	0.76
rs3129984	T	C	0.15	0.97	0.93-1.02	0.0242	0.197	0.97	0.96-0.98	0.0066	4.54e-07	0.97	0.96-0.98	0.0063	1.93e-07	0.8
rs1264351	C	G	0.15	0.97	0.93-1.02	0.0241	0.203	0.97	0.96-0.98	0.0065	4.73e-07	0.97	0.96-0.98	0.0063	2.05e-07	0.76
rs3132600	T	C	0.15	0.97	0.93-1.02	0.0242	0.221	0.97	0.96-0.98	0.0066	4.67e-07	0.97	0.96-0.98	0.0063	2.15e-07	0.8
rs1628680	A	G	0.18	0.95	0.91-0.99	0.0212	0.0176	0.97	0.96-0.98	0.006	2.46e-06	0.97	0.96-0.98	0.0058	2.21e-07	0.51
rs3095332	A	C	0.15	0.97	0.92-1.02	0.0243	0.19	0.97	0.96-0.98	0.0066	5.72e-07	0.97	0.96-0.98	0.0063	2.34e-07	0.8
rs3129974	G	A	0.15	0.97	0.93-1.02	0.0242	0.198	0.97	0.96-0.98	0.0066	5.72e-07	0.97	0.96-0.98	0.0063	2.41e-07	0.8
rs3095328	A	G	0.15	0.97	0.92-1.02	0.0243	0.197	0.97	0.96-0.98	0.0066	5.72e-07	0.97	0.96-0.98	0.0063	2.41e-07	0.8
rs3094693	A	C	0.14	0.96	0.91-1.01	0.0251	0.132	0.97	0.96-0.98	0.0066	9.19e-07	0.97	0.96-0.98	0.0064	2.89e-07	0.81
rs3130241	A	T	0.14	0.96	0.91-1.01	0.025	0.105	0.97	0.96-0.98	0.0066	1.09e-06	0.97	0.96-0.98	0.0064	2.96e-07	0.86
rs149543464	A	G	0.14	0.96	0.91-1.01	0.0252	0.131	0.97	0.96-0.98	0.0066	9.93e-07	0.97	0.96-0.98	0.0064	3.13e-07	0.81
rs9262132	A	C	0.14	0.96	0.91-1.01	0.025	0.105	0.97	0.96-0.98	0.0066	1.18e-06	0.97	0.96-0.98	0.0064	3.18e-07	0.86
rs3131111	C	T	0.14	0.96	0.92-1.01	0.0253	0.125	0.97	0.96-0.98	0.0066	1.12e-06	0.97	0.96-0.98	0.0064	3.39e-07	0.81
rs3130117	A	G	0.14	0.96	0.91-1.01	0.025	0.132	0.97	0.96-0.98	0.0066	1.09e-06	0.97	0.96-0.98	0.0064	3.43e-07	0.86
rs3095276	G	A	0.14	0.96	0.92-1.01	0.025	0.11	0.97	0.96-0.98	0.0066	1.28e-06	0.97	0.96-0.98	0.0064	3.57e-07	0.86
rs3130141	A	C	0.14	0.96	0.91-1.01	0.0251	0.136	0.97	0.96-0.98	0.0066	1.15e-06	0.97	0.96-0.98	0.0064	3.73e-07	0.81
rs3094125	A	G	0.15	0.96	0.91-1.01	0.0248	0.0994	0.97	0.96-0.98	0.0066	1.45e-06	0.97	0.96-0.98	0.0063	3.78e-07	0.83
rs3094084	T	A	0.18	0.96	0.92-1.00	0.0212	0.0431	0.97	0.96-0.98	0.006	2.55e-06	0.97	0.96-0.98	0.0058	3.84e-07	0.51
rs3132616	G	A	0.14	0.96	0.92-1.01	0.0252	0.157	0.97	0.96-0.98	0.0066	1.09e-06	0.97	0.96-0.98	0.0064	3.86e-07	0.82
rs3132615	T	C	0.14	0.96	0.91-1.01	0.0251	0.151	0.97	0.96-0.98	0.0066	1.22e-06	0.97	0.96-0.98	0.0064	4.2e-07	0.81
rs3132585	C	G	0.15	0.96	0.91-1.01	0.0248	0.11	0.97	0.96-0.98	0.0066	1.58e-06	0.97	0.96-0.98	0.0063	4.39e-07	0.83
rs3130661	T	C	0.15	0.96	0.91-1.01	0.0248	0.0992	0.97	0.96-0.98	0.0066	1.69e-06	0.97	0.96-0.98	0.0063	4.39e-07	0.83
rs9262142	A	G	0.14	0.96	0.91-1.01	0.0249	0.125	0.97	0.96-0.98	0.0066	1.46e-06	0.97	0.96-0.98	0.0064	4.42e-07	0.85
rs3130660	A	T	0.15	0.96	0.91-1.01	0.0248	0.0991	0.97	0.96-0.98	0.0066	1.71e-06	0.97	0.96-0.98	0.0063	4.44e-07	0.83
rs3129973	T	C	0.15	0.97	0.93-1.02	0.0241	0.282	0.97	0.96-0.98	0.0065	8.16e-07	0.97	0.96-0.98	0.0063	4.6e-07	0.79
rs9262135	G	A	0.14	0.96	0.92-1.01	0.0249	0.135	0.97	0.96-0.98	0.0066	1.44e-06	0.97	0.96-0.98	0.0064	4.61e-07	0.85
rs3132583	C	G	0.15	0.96	0.91-1.01	0.0248	0.112	0.97	0.96-0.98	0.0066	1.62e-06	0.97	0.96-0.98	0.0063	4.62e-07	0.83
rs3094717	G	C	0.14	0.96	0.92-1.01	0.0253	0.135	0.97	0.96-0.98	0.0067	1.45e-06	0.97	0.96-0.98	0.0064	4.64e-07	0.82
rs3130658	T	C	0.15	0.96	0.91-1.01	0.0248	0.118	0.97	0.96-0.98	0.0066	1.59e-06	0.97	0.96-0.98	0.0063	4.64e-07	0.83
rs3130247	C	T	0.14	0.96	0.92-1.01	0.025	0.135	0.97	0.96-0.98	0.0066	1.47e-06	0.97	0.96-0.98	0.0064	4.73e-07	0.86
rs3130129	C	T	0.14	0.97	0.92-1.02	0.0249	0.217	0.97	0.96-0.98	0.0066	1.06e-06	0.97	0.96-0.98	0.0064	4.78e-07	0.81
rs3132610	G	A	0.15	0.96	0.92-1.01	0.0248	0.0869	0.97	0.96-0.98	0.0065	2e-06	0.97	0.96-0.98	0.0063	4.86e-07	0.89
rs3132617	C	T	0.14	0.96	0.92-1.01	0.0253	0.123	0.97	0.96-0.98	0.0066	1.61e-06	0.97	0.96-0.98	0.0064	4.86e-07	0.8
rs9262126	A	G	0.14	0.96	0.91-1.01	0.025	0.115	0.97	0.96-0.98	0.0066	1.69e-06	0.97	0.96-0.98	0.0064	4.88e-07	0.86
rs1059612	T	C	0.14	0.96	0.91-1.01	0.0249	0.112	0.97	0.96-0.98	0.0066	1.74e-06	0.97	0.96-0.98	0.0064	4.95e-07	0.84
rs3095326	T	C	0.15	0.98	0.93-1.03	0.024	0.306	0.97	0.96-0.98	0.0065	8.6e-07	0.97	0.96-0.98	0.0063	5.21e-07	0.79
rs9262141	C	T	0.14	0.96	0.92-1.01	0.0249	0.124	0.97	0.96-0.98	0.0066	1.78e-06	0.97	0.96-0.98	0.0064	5.44e-07	0.85
rs1634714	C	T	0.19	0.96	0.92-1.00	0.0211	0.057	0.97	0.96-0.98	0.006	3.06e-06	0.97	0.96-0.98	0.0057	5.48e-07	0.51
rs3094024	G	A	0.14	0.96	0.92-1.01	0.025	0.146	0.97	0.96-0.98	0.0066	1.62e-06	0.97	0.96-0.98	0.0064	5.49e-07	0.85
rs3131112	C	A	0.14	0.96	0.92-1.01	0.0251	0.149	0.97	0.96-0.98	0.0067	1.69e-06	0.97	0.96-0.98	0.0064	5.81e-07	0.82
rs3132645	C	T	0.14	0.96	0.92-1.01	0.0252	0.129	0.97	0.96-0.98	0.0066	1.91e-06	0.97	0.96-0.98	0.0064	5.95e-07	0.81
rs3132579	C	T	0.19	0.96	0.92-1.00	0.0212	0.0583	0.97	0.96-0.98	0.006	3.38e-06	0.97	0.96-0.98	0.0057	6.21e-07	0.51
rs9262130	A	G	0.14	0.96	0.91-1.01	0.025	0.114	0.97	0.96-0.98	0.0066	2.16e-06	0.97	0.96-0.98	0.0064	6.21e-07	0.86
rs1264347	T	C	0.14	0.97	0.93-1.02	0.024	0.156	0.97	0.96-0.98	0.0067	1.93e-06	0.97	0.96-0.98	0.0065	6.77e-07	0.72
rs3130116	C	T	0.14	0.96	0.92-1.01	0.0253	0.155	0.97	0.96-0.98	0.0067	2.12e-06	0.97	0.96-0.98	0.0065	7.48e-07	0.8
rs9262146	G	C	0.14	0.96	0.92-1.01	0.0249	0.135	0.97	0.96-0.98	0.0066	2.54e-06	0.97	0.96-0.98	0.0064	8.13e-07	0.85
rs1345230	T	C	0.19	0.96	0.92-1.00	0.0211	0.0416	0.97	0.96-0.98	0.006	5.47e-06	0.97	0.96-0.98	0.0058	8.15e-07	0.51
rs2535332	T	C	0.15	0.97	0.93-1.02	0.0239	0.179	0.97	0.96-0.98	0.0065	2.1e-06	0.97	0.96-0.98	0.0063	8.19e-07	0.69
rs1264350	C	T	0.16	0.96	0.92-1.01	0.0228	0.122	0.97	0.96-0.98	0.0063	2.99e-06	0.97	0.96-0.98	0.0061	8.88e-07	0.68
rs3132582	A	T	0.16	0.96	0.92-1.01	0.0242	0.0856	0.97	0.96-0.98	0.0064	3.69e-06	0.97	0.96-0.98	0.0062	8.96e-07	0.77
rs1264321	A	G	0.15	0.97	0.93-1.02	0.024	0.174	0.97	0.96-0.98	0.0065	2.41e-06	0.97	0.96-0.98	0.0063	9.25e-07	0.7
rs9262143	T	C	0.14	0.96	0.91-1.01	0.0249	0.12	0.97	0.96-0.98	0.0066	3.17e-06	0.97	0.96-0.98	0.0064	9.43e-07	0.85
rs9262200	A	G	0.15	0.97	0.93-1.02	0.0236	0.155	0.97	0.96-0.98	0.0065	2.71e-06	0.97	0.96-0.98	0.0062	9.52e-07	0.75
rs1632864	C	T	0.19	0.96	0.92-1.00	0.0211	0.0399	0.97	0.96-0.98	0.006	6.41e-06	0.97	0.96-0.98	0.0058	9.53e-07	0.5
rs2263298	T	C	0.15	0.97	0.93-1.02	0.024	0.151	0.97	0.96-0.98	0.0065	2.88e-06	0.97	0.96-0.98	0.0063	9.93e-07	0.7
rs1632855	G	A	0.19	0.96	0.92-1.00	0.0211	0.038	0.97	0.96-0.98	0.006	7.1e-06	0.97	0.96-0.98	0.0058	1.03e-06	0.5
rs3130668	A	G	0.14	0.97	0.92-1.02	0.0247	0.25	0.97	0.96-0.98	0.0066	2.09e-06	0.97	0.96-0.98	0.0064	1.06e-06	0.8
rs3095327	A	G	0.16	0.96	0.92-1.01	0.0242	0.104	0.97	0.96-0.98	0.0064	3.94e-06	0.97	0.96-0.98	0.0062	1.07e-06	0.77
rs1264324	G	T	0.15	0.97	0.93-1.02	0.024	0.174	0.97	0.96-0.98	0.0065	2.83e-06	0.97	0.96-0.98	0.0063	1.09e-06	0.7
rs3094023	G	A	0.14	0.97	0.92-1.02	0.0248	0.182	0.97	0.96-0.98	0.0067	2.77e-06	0.97	0.96-0.98	0.0064	1.1e-06	0.85
rs9262204	A	G	0.15	0.97	0.93-1.02	0.0237	0.139	0.97	0.96-0.98	0.0064	3.45e-06	0.97	0.96-0.98	0.0062	1.13e-06	0.76
rs1264353	A	C	0.16	0.97	0.93-1.02	0.0235	0.15	0.97	0.96-0.98	0.0064	3.44e-06	0.97	0.96-0.98	0.0062	1.19e-06	0.72
rs3131054	T	C	0.15	0.97	0.93-1.02	0.0236	0.153	0.97	0.96-0.98	0.0064	3.55e-06	0.97	0.96-0.98	0.0062	1.24e-06	0.76
rs2844661	T	C	0.15	0.97	0.93-1.02	0.0239	0.141	0.97	0.96-0.98	0.0065	4.04e-06	0.97	0.96-0.98	0.0063	1.33e-06	0.7
rs1264341	C	T	0.15	0.97	0.93-1.02	0.0239	0.177	0.97	0.96-0.98	0.0065	3.45e-06	0.97	0.96-0.98	0.0063	1.34e-06	0.7
rs2535328	T	C	0.15	0.97	0.93-1.02	0.0239	0.15	0.97	0.96-0.98	0.0065	4.03e-06	0.97	0.96-0.98	0.0063	1.39e-06	0.7
rs886420	T	C	0.15	0.97	0.93-1.02	0.024	0.186	0.97	0.96-0.98	0.0065	3.62e-06	0.97	0.96-0.98	0.0063	1.45e-06	0.7
rs3129980	G	C	0.15	0.96	0.92-1.01	0.0236	0.133	0.97	0.96-0.98	0.0064	4.65e-06	0.97	0.96-0.98	0.0062	1.48e-06	0.76
rs3131044	C	A	0.15	0.96	0.92-1.01	0.0236	0.133	0.97	0.96-0.98	0.0064	4.65e-06	0.97	0.96-0.98	0.0062	1.48e-06	0.76
rs3132577	A	G	0.15	0.97	0.93-1.02	0.0239	0.16	0.97	0.96-0.98	0.0065	4.15e-06	0.97	0.96-0.98	0.0063	1.49e-06	0.7
rs2535340	C	T	0.15	0.97	0.93-1.02	0.0239	0.177	0.97	0.96-0.98	0.0065	3.88e-06	0.97	0.96-0.98	0.0063	1.5e-06	0.7
rs3129972	T	C	0.14	0.96	0.91-1.01	0.0249	0.141	0.97	0.96-0.98	0.0068	4.77e-06	0.97	0.96-0.98	0.0066	1.57e-06	0.83
rs1264325	A	G	0.15	0.97	0.93-1.02	0.0239	0.171	0.97	0.96-0.98	0.0065	4.22e-06	0.97	0.96-0.98	0.0063	1.59e-06	0.7
rs2535334	A	G	0.15	0.97	0.93-1.02	0.0239	0.184	0.97	0.96-0.98	0.0065	4.05e-06	0.97	0.96-0.98	0.0063	1.6e-06	0.7
rs2517578	C	G	0.15	0.97	0.93-1.02	0.0239	0.18	0.97	0.96-0.98	0.0065	4.11e-06	0.97	0.96-0.98	0.0063	1.61e-06	0.7
rs1110482	G	A	0.15	0.97	0.93-1.02	0.024	0.181	0.97	0.96-0.98	0.0065	4.09e-06	0.97	0.96-0.98	0.0063	1.62e-06	0.7
rs1264361	G	A	0.16	0.96	0.92-1.01	0.0235	0.139	0.97	0.96-0.98	0.0064	4.93e-06	0.97	0.96-0.98	0.0062	1.62e-06	0.72
rs1264326	A	C	0.15	0.97	0.93-1.02	0.0239	0.177	0.97	0.96-0.98	0.0065	4.22e-06	0.97	0.96-0.98	0.0063	1.63e-06	0.7
rs3095089	T	G	0.19	0.95	0.91-0.99	0.0205	0.0153	0.97	0.96-0.99	0.006	1.8e-05	0.97	0.96-0.98	0.0057	1.63e-06	0.48
rs2844656	G	A	0.15	0.97	0.93-1.02	0.024	0.171	0.97	0.96-0.98	0.0065	4.31e-06	0.97	0.96-0.98	0.0063	1.63e-06	0.7
rs1264322	A	G	0.15	0.97	0.93-1.02	0.0239	0.181	0.97	0.96-0.98	0.0065	4.14e-06	0.97	0.96-0.98	0.0063	1.64e-06	0.7
rs2517572	T	C	0.15	0.97	0.93-1.02	0.0239	0.182	0.97	0.96-0.98	0.0065	4.19e-06	0.97	0.96-0.98	0.0063	1.65e-06	0.7
rs1049633	A	G	0.15	0.97	0.93-1.02	0.0239	0.182	0.97	0.96-0.98	0.0065	4.21e-06	0.97	0.96-0.98	0.0063	1.66e-06	0.7
rs3131055	C	T	0.15	0.97	0.93-1.02	0.0236	0.156	0.97	0.96-0.98	0.0064	4.75e-06	0.97	0.96-0.98	0.0062	1.68e-06	0.76
rs3132618	T	C	0.14	NA	NA-NA	NA	NA	0.97	0.96-0.98	0.0067	1.7e-06	0.97	0.96-0.98	0.0067	1.7e-06	0.81
rs3094088	A	T	0.15	0.97	0.93-1.02	0.0239	0.16	0.97	0.96-0.98	0.0065	4.77e-06	0.97	0.96-0.98	0.0063	1.71e-06	0.7
rs3131049	G	A	0.15	0.97	0.93-1.02	0.0236	0.155	0.97	0.96-0.98	0.0064	4.89e-06	0.97	0.96-0.98	0.0062	1.72e-06	0.76
rs1264312	A	G	0.15	0.97	0.93-1.02	0.0239	0.181	0.97	0.96-0.98	0.0065	4.4e-06	0.97	0.96-0.98	0.0063	1.73e-06	0.7
rs886422	T	C	0.15	0.97	0.93-1.02	0.0239	0.178	0.97	0.96-0.98	0.0065	4.53e-06	0.97	0.96-0.98	0.0063	1.76e-06	0.7
rs1264313	T	C	0.15	0.97	0.93-1.02	0.0239	0.186	0.97	0.96-0.98	0.0065	4.4e-06	0.97	0.96-0.98	0.0063	1.77e-06	0.7
rs3129983	T	C	0.15	0.97	0.93-1.02	0.0236	0.153	0.97	0.96-0.98	0.0064	5.05e-06	0.97	0.96-0.98	0.0062	1.77e-06	0.76
rs3131050	C	T	0.15	0.96	0.92-1.01	0.0236	0.134	0.97	0.96-0.98	0.0064	5.59e-06	0.97	0.96-0.98	0.0062	1.78e-06	0.76
rs3129982	T	C	0.15	0.97	0.93-1.02	0.0236	0.153	0.97	0.96-0.98	0.0064	5.15e-06	0.97	0.96-0.98	0.0062	1.79e-06	0.76
rs1264308	T	C	0.15	0.97	0.93-1.02	0.0239	0.18	0.97	0.96-0.98	0.0065	4.62e-06	0.97	0.96-0.98	0.0063	1.81e-06	0.7
rs9262203	T	C	0.15	0.97	0.93-1.02	0.0239	0.137	0.97	0.96-0.98	0.0064	5.55e-06	0.97	0.96-0.98	0.0062	1.82e-06	0.76
rs3131047	C	T	0.15	0.97	0.93-1.02	0.0236	0.156	0.97	0.96-0.98	0.0064	5.18e-06	0.97	0.96-0.98	0.0062	1.83e-06	0.76
rs3131048	A	G	0.15	0.97	0.93-1.02	0.0235	0.155	0.97	0.96-0.98	0.0064	5.18e-06	0.97	0.96-0.98	0.0062	1.84e-06	0.76
rs9262202	C	T	0.15	0.97	0.93-1.02	0.0236	0.155	0.97	0.96-0.98	0.0064	5.23e-06	0.97	0.96-0.98	0.0062	1.84e-06	0.76
rs3131052	T	A	0.15	0.97	0.93-1.02	0.0237	0.169	0.97	0.96-0.98	0.0064	4.99e-06	0.97	0.96-0.98	0.0062	1.88e-06	0.76
rs3095155	C	G	0.15	0.97	0.93-1.02	0.0239	0.181	0.97	0.96-0.98	0.0065	4.81e-06	0.97	0.96-0.98	0.0063	1.9e-06	0.7
rs3130670	G	T	0.15	0.97	0.93-1.02	0.0238	0.165	0.97	0.96-0.98	0.0064	5.23e-06	0.97	0.96-0.98	0.0062	1.95e-06	0.76
rs3132605	C	A	0.15	0.97	0.93-1.02	0.0237	0.189	0.97	0.96-0.98	0.0064	4.86e-06	0.97	0.96-0.98	0.0062	1.98e-06	0.76
rs3131058	G	A	0.15	0.97	0.93-1.02	0.0236	0.153	0.97	0.96-0.98	0.0064	5.67e-06	0.97	0.96-0.98	0.0062	1.99e-06	0.76
rs3131060	A	G	0.15	0.97	0.93-1.02	0.0236	0.159	0.97	0.96-0.98	0.0064	5.64e-06	0.97	0.96-0.98	0.0062	2.01e-06	0.76
rs9262261	G	A	0.15	NA	NA-NA	NA	NA	0.97	0.96-0.98	0.0066	2.02e-06	0.97	0.96-0.98	0.0066	2.01e-06	0.7
rs3132599	G	C	0.15	0.97	0.93-1.02	0.0237	0.191	0.97	0.96-0.98	0.0064	4.89e-06	0.97	0.96-0.98	0.0062	2.02e-06	0.76
rs3129985	T	C	0.15	0.97	0.93-1.02	0.0237	0.156	0.97	0.96-0.98	0.0064	5.67e-06	0.97	0.96-0.98	0.0062	2.03e-06	0.76
rs3095336	A	G	0.15	0.97	0.93-1.02	0.0236	0.212	0.97	0.96-0.98	0.0064	4.63e-06	0.97	0.96-0.98	0.0062	2.05e-06	0.76
rs3095333	A	T	0.15	0.97	0.93-1.02	0.0236	0.178	0.97	0.96-0.98	0.0064	5.43e-06	0.97	0.96-0.98	0.0062	2.1e-06	0.76
rs1264304	T	C	0.15	0.97	0.93-1.02	0.0239	0.178	0.97	0.96-0.98	0.0065	5.39e-06	0.97	0.96-0.98	0.0063	2.11e-06	0.7
rs3095334	C	G	0.15	0.97	0.93-1.02	0.0237	0.189	0.97	0.96-0.98	0.0064	5.17e-06	0.97	0.96-0.98	0.0062	2.11e-06	0.76
rs3130641	T	C	0.15	0.97	0.93-1.02	0.0237	0.167	0.97	0.96-0.98	0.0064	5.67e-06	0.97	0.96-0.98	0.0062	2.12e-06	0.76
rs3131045	A	T	0.15	0.97	0.93-1.02	0.0236	0.157	0.97	0.96-0.98	0.0065	5.94e-06	0.97	0.96-0.98	0.0062	2.12e-06	0.75
rs886424	T	C	0.16	0.97	0.93-1.02	0.0235	0.167	0.97	0.96-0.98	0.0064	5.69e-06	0.97	0.96-0.98	0.0062	2.13e-06	0.72
rs9262262	G	T	0.15	NA	NA-NA	NA	NA	0.97	0.96-0.98	0.0066	2.16e-06	0.97	0.96-0.98	0.0066	2.17e-06	0.7
rs9262263	C	T	0.15	NA	NA-NA	NA	NA	0.97	0.96-0.98	0.0066	2.16e-06	0.97	0.96-0.98	0.0066	2.17e-06	0.7
rs886425	C	T	0.16	0.96	0.92-1.01	0.0235	0.134	0.97	0.96-0.98	0.0064	7.04e-06	0.97	0.96-0.98	0.0062	2.26e-06	0.71
rs3095156	T	C	0.15	0.97	0.93-1.02	0.0239	0.197	0.97	0.96-0.98	0.0065	5.4e-06	0.97	0.96-0.98	0.0063	2.26e-06	0.7
rs3132603	T	C	0.15	0.97	0.93-1.02	0.0237	0.211	0.97	0.96-0.98	0.0064	5.24e-06	0.97	0.96-0.98	0.0062	2.31e-06	0.76
rs3129978	G	A	0.15	0.97	0.93-1.02	0.0237	0.196	0.97	0.96-0.98	0.0064	5.58e-06	0.97	0.96-0.98	0.0062	2.34e-06	0.76
rs3129977	C	A	0.15	0.97	0.93-1.02	0.0237	0.218	0.97	0.96-0.98	0.0064	5.11e-06	0.97	0.96-0.98	0.0062	2.34e-06	0.76
rs3131041	T	C	0.15	0.97	0.93-1.02	0.0236	0.188	0.97	0.96-0.98	0.0064	6.05e-06	0.97	0.96-0.98	0.0062	2.45e-06	0.76
rs3131921	C	T	0.17	0.96	0.92-1.00	0.0223	0.05	0.97	0.96-0.99	0.0062	1.41e-05	0.97	0.96-0.98	0.006	2.46e-06	0.61
rs1264356	T	C	0.16	0.96	0.92-1.01	0.0234	0.124	0.97	0.96-0.98	0.0064	8.29e-06	0.97	0.96-0.98	0.0062	2.52e-06	0.72
rs3094118	T	C	0.15	0.97	0.93-1.02	0.0236	0.154	0.97	0.96-0.98	0.0064	7.21e-06	0.97	0.96-0.98	0.0062	2.54e-06	0.76
rs1264310	A	C	0.15	0.97	0.93-1.02	0.0239	0.184	0.97	0.96-0.98	0.0065	6.58e-06	0.97	0.96-0.98	0.0063	2.62e-06	0.7
rs1264355	A	G	0.16	0.97	0.93-1.02	0.0234	0.246	0.97	0.96-0.98	0.0064	5.67e-06	0.97	0.96-0.98	0.0062	2.82e-06	0.72
rs3132581	A	G	0.16	0.96	0.92-1.00	0.0227	0.0834	0.97	0.96-0.98	0.0063	1.21e-05	0.97	0.96-0.98	0.0061	2.89e-06	0.63
rs3130665	T	C	0.15	0.97	0.93-1.02	0.0237	0.178	0.97	0.96-0.98	0.0064	7.47e-06	0.97	0.96-0.98	0.0062	2.91e-06	0.76
rs3094086	A	G	0.16	0.96	0.92-1.00	0.0227	0.0928	0.97	0.96-0.98	0.0063	1.15e-05	0.97	0.96-0.98	0.0061	2.93e-06	0.62
rs3130781	C	T	0.22	0.96	0.93-1.00	0.0196	0.0342	0.98	0.97-0.99	0.0056	2.12e-05	0.97	0.96-0.98	0.0054	3.01e-06	0.44
rs3095153	A	G	0.16	0.96	0.92-1.00	0.0226	0.0966	0.97	0.96-0.98	0.0063	1.17e-05	0.97	0.96-0.98	0.0061	3.03e-06	0.63
rs3095152	A	G	0.16	0.96	0.92-1.00	0.0226	0.0948	0.97	0.96-0.98	0.0063	1.19e-05	0.97	0.96-0.98	0.0061	3.04e-06	0.63
rs3130673	T	G	0.15	0.97	0.93-1.02	0.0237	0.197	0.97	0.96-0.98	0.0064	7.44e-06	0.97	0.96-0.98	0.0062	3.12e-06	0.76
rs3131787	C	T	0.22	0.96	0.93-1.00	0.0196	0.0393	0.98	0.97-0.99	0.0057	2.32e-05	0.98	0.97-0.99	0.0054	3.52e-06	0.44
rs3095151	T	G	0.22	0.96	0.92-1.00	0.0196	0.0538	0.98	0.97-0.99	0.0057	1.96e-05	0.97	0.96-0.98	0.0054	3.52e-06	0.44
rs3095154	A	G	0.22	0.96	0.92-1.00	0.0196	0.0397	0.98	0.97-0.99	0.0057	2.3e-05	0.97	0.96-0.98	0.0054	3.53e-06	0.44
rs3130557	T	C	0.15	0.96	0.92-1.01	0.0235	0.0559	0.97	0.96-0.99	0.0065	1.96e-05	0.97	0.96-0.98	0.0062	3.77e-06	0.6
rs3132580	A	G	0.16	0.96	0.92-1.00	0.0227	0.0942	0.97	0.96-0.99	0.0063	1.5e-05	0.97	0.96-0.98	0.0061	3.89e-06	0.63

## Sheet: Table S12
Supplementary Table S12: Results for association between depression status and HLA alleles, C4 haplotypes and genetically predicted C4A brain expression in the PGC, UKB and meta-analysis
NA = allele not imputed in the corresponding study
			PGC					UKB					META-ANALYSIS
Variant	A1	A2	Frequency	OR	95% CI	SE	P value	Frequency	OR	95% CI	SE	P value	OR	95% CI	SE	P value
Genetically predicted C4A brain expression	Present	Absent	na	1.06	1.00-1.13	0.0309	0.0659	na	1.01	0.99-1.03	0.009	0.333	1.01	0.99-1.03	0.0086	0.149
C4-AL-AL	Present	Absent	0.09	1.06	1.00-1.13	0.0317	0.0486	0.1	1	0.98-1.02	0.0078	0.654	1	0.99-1.02	0.0076	0.972
C4-AL-BL	Present	Absent	0.38	1	0.97-1.04	0.0179	0.863	0.36	1	0.99-1.01	0.0046	0.614	1	0.99-1.01	0.0045	0.598
C4-AL-BS	Present	Absent	0.23	1.04	1.00-1.08	0.0201	0.0776	0.25	1.01	1.00-1.02	0.0055	0.292	1.01	1.00-1.02	0.0053	0.139
C4-BS	Present	Absent	0.11	0.96	0.91-1.01	0.0267	0.144	0.13	0.98	0.97-0.99	0.0069	0.00646	0.98	0.97-0.99	0.0067	0.00282
HLA_A_01	Present	Absent	0.17	1	0.96-1.04	0.0215	0.99	NA	NA	NA	NA	NA	1	0.96-1.04	0.0215	0.99
HLA_A_0101	Present	Absent	0.17	1	0.96-1.04	0.0215	0.991	0.19	0.99	0.98-1.00	0.0059	0.0654	0.99	0.98-1.00	0.0056	0.0805
HLA_A_02	Present	Absent	0.3	1.01	0.98-1.05	0.0179	0.598	NA	NA	NA	NA	NA	1.01	0.98-1.05	0.0179	0.598
HLA_A_0201	Present	Absent	0.28	1.01	0.97-1.05	0.0183	0.541	0.27	1.01	1.00-1.02	0.0053	0.188	1.01	1.00-1.02	0.0051	0.157
HLA_A_0205	Present	Absent	0.01	0.97	0.76-1.24	0.1272	0.796	NA	NA	NA	NA	NA	0.97	0.76-1.24	0.1271	0.796
HLA_A_03	Present	Absent	0.15	0.97	0.93-1.01	0.0226	0.116	NA	NA	NA	NA	NA	0.97	0.93-1.01	0.0226	0.116
HLA_A_0301	Present	Absent	0.15	0.96	0.92-1.00	0.0228	0.0529	0.14	0.99	0.98-1.00	0.0066	0.396	0.99	0.98-1.00	0.0063	0.176
HLA_A_11	Present	Absent	0.06	1.02	0.95-1.09	0.035	0.625	NA	NA	NA	NA	NA	1.02	0.95-1.09	0.0349	0.625
HLA_A_1101	Present	Absent	0.06	1.02	0.95-1.09	0.0353	0.567	0.06	1.02	1.00-1.04	0.0097	0.0585	1.02	1.00-1.04	0.0094	0.0473
HLA_A_23	Present	Absent	0.02	1.1	0.97-1.24	0.0619	0.126	NA	NA	NA	NA	NA	1.1	0.97-1.24	0.0619	0.126
HLA_A_2301	Present	Absent	0.02	1.1	0.97-1.24	0.0619	0.126	0.02	1.03	0.99-1.07	0.0177	0.0522	1.04	1.01-1.08	0.017	0.0223
HLA_A_24	Present	Absent	0.09	0.96	0.91-1.02	0.0291	0.198	NA	NA	NA	NA	NA	0.96	0.91-1.02	0.029	0.198
HLA_A_2402	Present	Absent	0.08	0.97	0.91-1.03	0.0301	0.237	0.07	1.01	0.99-1.03	0.0089	0.35	1	0.98-1.02	0.0085	0.578
HLA_A_25	Present	Absent	0.02	1	0.89-1.12	0.0596	0.976	NA	NA	NA	NA	NA	1	0.89-1.12	0.059	0.976
HLA_A_2501	Present	Absent	0.02	1	0.89-1.12	0.0596	0.976	0.02	0.99	0.95-1.03	0.0187	0.735	0.99	0.96-1.03	0.0178	0.754
HLA_A_26	Present	Absent	0.03	1.11	1.00-1.23	0.0523	0.0502	NA	NA	NA	NA	NA	1.11	1.00-1.23	0.0523	0.0502
HLA_A_2601	Present	Absent	0.03	1.11	1.00-1.23	0.0526	0.0448	0.02	1.01	0.98-1.04	0.0163	0.568	1.02	0.99-1.05	0.0156	0.256
HLA_A_29	Present	Absent	0.03	0.96	0.88-1.05	0.0448	0.418	NA	NA	NA	NA	NA	0.96	0.88-1.05	0.0449	0.418
HLA_A_2902	Present	Absent	0.03	0.97	0.89-1.06	0.0463	0.538	0.04	1.01	0.99-1.03	0.0116	0.485	1.01	0.99-1.03	0.0113	0.6
HLA_A_30	Present	Absent	0.02	0.94	0.84-1.05	0.057	0.253	NA	NA	NA	NA	NA	0.94	0.84-1.05	0.0571	0.253
HLA_A_3001	Present	Absent	0.01	0.95	0.82-1.11	0.0778	0.549	0.01	0.98	0.94-1.02	0.0229	0.352	0.98	0.94-1.02	0.022	0.288
HLA_A_3002	Present	Absent	0.01	0.78	0.57-1.06	0.1562	0.118	NA	NA	NA	NA	NA	0.78	0.57-1.06	0.1562	0.118
HLA_A_31	Present	Absent	0.03	1.01	0.91-1.12	0.0519	0.914	NA	NA	NA	NA	NA	1.01	0.91-1.12	0.052	0.914
HLA_A_3101	Present	Absent	0.03	1.01	0.91-1.12	0.0519	0.91	0.03	0.99	0.96-1.02	0.0144	0.556	0.99	0.96-1.02	0.0139	0.588
HLA_A_32	Present	Absent	0.04	1.07	0.98-1.17	0.0449	0.144	NA	NA	NA	NA	NA	1.07	0.98-1.17	0.0449	0.144
HLA_A_3201	Present	Absent	0.04	1.07	0.98-1.17	0.0449	0.145	0.04	0.98	0.96-1.00	0.0127	0.102	0.99	0.97-1.01	0.0122	0.241
HLA_A_33	Present	Absent	0.01	0.99	0.80-1.22	0.1076	0.942	NA	NA	NA	NA	NA	0.99	0.80-1.22	0.1081	0.942
HLA_A_3301	Present	Absent	0.01	0.93	0.69-1.25	0.1529	0.615	NA	NA	NA	NA	NA	0.93	0.69-1.25	0.1529	0.615
HLA_A_68	Present	Absent	0.04	1.03	0.95-1.12	0.0407	0.536	NA	NA	NA	NA	NA	1.03	0.95-1.12	0.0407	0.536
HLA_A_6801	Present	Absent	0.04	1.04	0.95-1.13	0.044	0.32	0.03	0.98	0.95-1.01	0.0135	0.089	0.98	0.96-1.01	0.0129	0.185
HLA_A_6802	Present	Absent	0.01	0.4	0.16-0.99	0.4624	0.0481	NA	NA	NA	NA	NA	0.4	0.16-0.99	0.4624	0.0481
HLA_B_07	Present	Absent	0.14	0.96	0.92-1.00	0.0227	0.0947	NA	NA	NA	NA	NA	0.96	0.92-1.00	0.0227	0.0947
HLA_B_0702	Present	Absent	0.14	0.96	0.92-1.00	0.0229	0.111	0.14	1	0.99-1.01	0.0066	0.724	1	0.99-1.01	0.0063	0.438
HLA_B_08	Present	Absent	0.12	0.96	0.92-1.01	0.0241	0.0969	NA	NA	NA	NA	NA	0.96	0.92-1.01	0.0242	0.0969
HLA_B_0801	Present	Absent	0.12	0.96	0.92-1.01	0.0241	0.0973	0.14	0.98	0.97-0.99	0.0067	0.000398	0.98	0.97-0.99	0.0065	0.000126
HLA_B_13	Present	Absent	0.02	1.01	0.91-1.12	0.0512	0.861	NA	NA	NA	NA	NA	1.01	0.91-1.12	0.0513	0.861
HLA_B_1302	Present	Absent	0.02	1.01	0.91-1.12	0.0513	0.807	0.02	0.99	0.96-1.02	0.0167	0.711	1	0.97-1.03	0.0159	0.781
HLA_B_14	Present	Absent	0.03	0.95	0.87-1.04	0.0453	0.249	NA	NA	NA	NA	NA	0.95	0.87-1.04	0.0454	0.249
HLA_B_1401	Present	Absent	0.01	1.02	0.81-1.28	0.1161	0.861	0.01	0.95	0.91-0.99	0.0217	0.0255	0.96	0.92-1.00	0.0213	0.0309
HLA_B_1402	Present	Absent	0.02	0.96	0.87-1.07	0.0531	0.396	0.03	0.98	0.95-1.01	0.0143	0.137	0.98	0.95-1.01	0.0138	0.0967
HLA_B_15	Present	Absent	0.08	1.01	0.95-1.07	0.0296	0.703	NA	NA	NA	NA	NA	1.01	0.95-1.07	0.0297	0.703
HLA_B_1501	Present	Absent	0.07	1.01	0.95-1.07	0.0317	0.667	0.06	1.02	1.00-1.04	0.0098	0.0663	1.02	1.00-1.04	0.0094	0.0594
HLA_B_18	Present	Absent	0.05	1.07	0.99-1.15	0.038	0.073	NA	NA	NA	NA	NA	1.07	0.99-1.15	0.038	0.073
HLA_B_1801	Present	Absent	0.05	1.07	0.99-1.15	0.0381	0.0733	0.04	1	0.98-1.02	0.0123	0.774	1	0.98-1.02	0.0117	0.779
HLA_B_27	Present	Absent	0.04	1.03	0.95-1.11	0.0401	0.499	NA	NA	NA	NA	NA	1.03	0.95-1.11	0.04	0.499
HLA_B_2705	Present	Absent	0.04	1.01	0.93-1.10	0.0428	0.774	0.04	1	0.98-1.02	0.0121	0.79	1	0.98-1.02	0.0116	0.74
HLA_B_35	Present	Absent	0.09	1	0.95-1.06	0.0284	0.945	NA	NA	NA	NA	NA	1	0.94-1.06	0.029	0.945
HLA_B_3501	Present	Absent	0.06	0.97	0.90-1.04	0.0354	0.387	0.05	1.02	1.00-1.04	0.0112	0.133	1.01	0.99-1.03	0.0107	0.244
HLA_B_3502	Present	Absent	0.01	0.95	0.72-1.26	0.1445	0.706	NA	NA	NA	NA	NA	0.95	0.72-1.26	0.1445	0.706
HLA_B_3503	Present	Absent	0.02	1.13	0.99-1.29	0.0672	0.0661	NA	NA	NA	NA	NA	1.13	0.99-1.29	0.0672	0.0661
HLA_B_37	Present	Absent	0.02	1	0.88-1.14	0.065	0.965	NA	NA	NA	NA	NA	1	0.88-1.13	0.0641	0.965
HLA_B_3701	Present	Absent	0.02	1	0.88-1.14	0.065	0.973	0.01	1.01	0.97-1.05	0.0199	0.468	1.01	0.97-1.05	0.019	0.495
HLA_B_38	Present	Absent	0.02	1.09	0.95-1.25	0.0697	0.208	NA	NA	NA	NA	NA	1.09	0.95-1.25	0.0698	0.208
HLA_B_3801	Present	Absent	0.02	1.07	0.93-1.23	0.0721	0.38	0.01	1.03	0.98-1.08	0.0231	0.254	1.03	0.99-1.08	0.022	0.174
HLA_B_39	Present	Absent	0.02	0.98	0.86-1.12	0.0668	0.735	NA	NA	NA	NA	NA	0.98	0.86-1.12	0.0668	0.735
HLA_B_3901	Present	Absent	0.01	0.88	0.71-1.10	0.1131	0.28	NA	NA	NA	NA	NA	0.88	0.71-1.10	0.1131	0.28
HLA_B_3906	Present	Absent	0.01	0.95	0.32-2.83	0.5573	0.93	NA	NA	NA	NA	NA	0.95	0.32-2.84	0.558	0.93
HLA_B_40	Present	Absent	0.07	0.99	0.93-1.05	0.0315	0.704	NA	NA	NA	NA	NA	0.99	0.93-1.05	0.0315	0.704
HLA_B_4001	Present	Absent	0.06	0.97	0.91-1.04	0.0347	0.341	0.05	0.98	0.96-1.00	0.0102	0.113	0.98	0.96-1.00	0.0098	0.0727
HLA_B_4002	Present	Absent	0.01	1.02	0.87-1.20	0.0816	0.822	NA	NA	NA	NA	NA	1.02	0.87-1.20	0.0818	0.822
HLA_B_41	Present	Absent	0.01	0.88	0.68-1.13	0.1291	0.302	NA	NA	NA	NA	NA	0.88	0.68-1.13	0.1291	0.302
HLA_B_44	Present	Absent	0.14	1.07	1.02-1.12	0.0225	0.00298	NA	NA	NA	NA	NA	1.07	1.02-1.12	0.0225	0.00298
HLA_B_4402	Present	Absent	0.09	1.08	1.02-1.14	0.0274	0.00666	0.11	1.01	1.00-1.02	0.0075	0.166	1.01	1.00-1.02	0.0072	0.0407
HLA_B_4403	Present	Absent	0.05	1.04	0.97-1.12	0.0366	0.286	0.06	1.01	0.99-1.03	0.01	0.136	1.02	1.00-1.04	0.0096	0.0859
HLA_B_49	Present	Absent	0.02	0.94	0.81-1.09	0.0735	0.374	NA	NA	NA	NA	NA	0.94	0.81-1.09	0.0735	0.374
HLA_B_4901	Present	Absent	0.02	0.94	0.81-1.09	0.0735	0.374	0.01	0.98	0.94-1.02	0.0214	0.454	0.98	0.94-1.02	0.0205	0.333
HLA_B_50	Present	Absent	0.01	1.04	0.85-1.28	0.1057	0.743	NA	NA	NA	NA	NA	1.04	0.85-1.28	0.1058	0.743
HLA_B_5001	Present	Absent	0.01	1.03	0.84-1.27	0.1065	0.755	NA	NA	NA	NA	NA	1.03	0.84-1.27	0.1064	0.755
HLA_B_51	Present	Absent	0.05	1.01	0.94-1.09	0.0376	0.772	NA	NA	NA	NA	NA	1.01	0.94-1.09	0.0375	0.772
HLA_B_5101	Present	Absent	0.05	1.01	0.94-1.09	0.0383	0.771	0.04	0.98	0.96-1.00	0.0124	0.132	0.98	0.96-1.00	0.0118	0.179
HLA_B_52	Present	Absent	0.01	0.93	0.71-1.22	0.1388	0.622	NA	NA	NA	NA	NA	0.93	0.71-1.22	0.1388	0.622
HLA_B_5201	Present	Absent	0.01	0.93	0.71-1.22	0.1388	0.622	NA	NA	NA	NA	NA	0.93	0.71-1.22	0.1388	0.622
HLA_B_55	Present	Absent	0.02	1.06	0.94-1.20	0.0623	0.366	NA	NA	NA	NA	NA	1.06	0.94-1.20	0.0624	0.366
HLA_B_5501	Present	Absent	0.02	1.06	0.94-1.20	0.0623	0.367	0.02	1.03	1.00-1.07	0.0172	0.0733	1.03	1.00-1.06	0.0166	0.0485
HLA_B_56	Present	Absent	0.01	1.01	0.62-1.66	0.2525	0.981	NA	NA	NA	NA	NA	1.01	0.61-1.66	0.2542	0.981
HLA_B_5601	Present	Absent	0.01	1	0.61-1.64	0.2534	0.992	NA	NA	NA	NA	NA	1	0.61-1.63	0.2496	0.992
HLA_B_57	Present	Absent	0.03	1.07	0.98-1.16	0.0433	0.105	NA	NA	NA	NA	NA	1.07	0.98-1.16	0.0433	0.105
HLA_B_5701	Present	Absent	0.03	1.06	0.97-1.16	0.0439	0.152	0.04	1.03	1.01-1.05	0.0121	0.0232	1.03	1.01-1.05	0.0117	0.0101
HLA_B_58	Present	Absent	0.01	1.17	0.74-1.86	0.2354	0.497	NA	NA	NA	NA	NA	1.17	0.74-1.86	0.2354	0.497
HLA_C_01	Present	Absent	0.03	0.97	0.89-1.06	0.0456	0.518	NA	NA	NA	NA	NA	0.97	0.89-1.06	0.0455	0.518
HLA_C_0102	Present	Absent	0.03	0.97	0.89-1.06	0.0456	0.518	0.03	0.99	0.97-1.02	0.0128	0.616	0.99	0.97-1.01	0.0123	0.511
HLA_C_02	Present	Absent	0.05	1.05	0.98-1.13	0.0376	0.233	NA	NA	NA	NA	NA	1.05	0.98-1.13	0.0376	0.233
HLA_C_0202	Present	Absent	0.05	1.05	0.98-1.13	0.0376	0.232	0.04	0.98	0.96-1.00	0.0125	0.211	0.99	0.97-1.01	0.0119	0.418
HLA_C_03	Present	Absent	0.14	1	0.96-1.05	0.0225	0.969	NA	NA	NA	NA	NA	1	0.96-1.05	0.023	0.969
HLA_C_0303	Present	Absent	0.06	1.01	0.94-1.08	0.035	0.835	0.06	1.02	1.00-1.04	0.0102	0.0452	1.02	1.00-1.04	0.0098	0.047
HLA_C_0304	Present	Absent	0.09	0.99	0.94-1.05	0.0286	0.746	0.08	0.99	0.97-1.01	0.0087	0.362	0.99	0.97-1.01	0.0083	0.334
HLA_C_04	Present	Absent	0.1	1.03	0.98-1.08	0.0256	0.255	NA	NA	NA	NA	NA	1.03	0.98-1.08	0.0256	0.255
HLA_C_0401	Present	Absent	0.1	1.03	0.98-1.08	0.0256	0.243	0.09	1.01	0.99-1.03	0.0082	0.266	1.01	0.99-1.03	0.0078	0.156
HLA_C_05	Present	Absent	0.09	1.07	1.01-1.13	0.0279	0.0232	NA	NA	NA	NA	NA	1.07	1.01-1.13	0.0279	0.0232
HLA_C_0501	Present	Absent	0.09	1.07	1.01-1.13	0.0279	0.0235	0.11	1.01	1.00-1.02	0.0074	0.4	1.01	1.00-1.02	0.0072	0.165
HLA_C_06	Present	Absent	0.09	1	0.95-1.05	0.0273	0.935	NA	NA	NA	NA	NA	1	0.95-1.05	0.0268	0.935
HLA_C_0602	Present	Absent	0.09	1	0.95-1.05	0.0273	0.935	0.09	1.02	1.00-1.04	0.0081	0.0334	1.02	1.00-1.04	0.0078	0.0425
HLA_C_07	Present	Absent	0.33	0.98	0.95-1.01	0.0168	0.14	NA	NA	NA	NA	NA	0.98	0.95-1.01	0.0168	0.14
HLA_C_0701	Present	Absent	0.16	0.98	0.94-1.02	0.0212	0.393	0.18	0.98	0.97-0.99	0.0061	0.00118	0.98	0.97-0.99	0.0059	0.000795
HLA_C_0702	Present	Absent	0.15	0.98	0.94-1.02	0.0221	0.261	0.15	1	0.99-1.01	0.0064	0.767	1	0.99-1.01	0.0061	0.978
HLA_C_0704	Present	Absent	0.02	1.01	0.90-1.13	0.0587	0.855	0.02	1.02	0.99-1.06	0.0178	0.228	1.02	0.99-1.05	0.017	0.227
HLA_C_08	Present	Absent	0.03	0.93	0.85-1.02	0.0454	0.0954	NA	NA	NA	NA	NA	0.93	0.85-1.02	0.0454	0.0954
HLA_C_0802	Present	Absent	0.03	0.94	0.86-1.03	0.0459	0.18	0.04	0.97	0.95-0.99	0.0122	0.019	0.97	0.95-0.99	0.0118	0.00928
HLA_C_12	Present	Absent	0.05	1.02	0.95-1.09	0.0359	0.665	NA	NA	NA	NA	NA	1.02	0.95-1.09	0.0359	0.665
HLA_C_1202	Present	Absent	0.01	1.05	0.71-1.56	0.2025	0.807	NA	NA	NA	NA	NA	1.05	0.71-1.56	0.2023	0.807
HLA_C_1203	Present	Absent	0.05	1.01	0.94-1.09	0.0385	0.881	0.03	1	0.97-1.03	0.0131	0.811	1	0.98-1.02	0.0124	0.786
HLA_C_14	Present	Absent	0.01	0.96	0.82-1.13	0.0821	0.654	NA	NA	NA	NA	NA	0.96	0.82-1.13	0.0822	0.654
HLA_C_1402	Present	Absent	0.01	0.96	0.82-1.13	0.0821	0.654	NA	NA	NA	NA	NA	0.96	0.82-1.13	0.082	0.654
HLA_C_15	Present	Absent	0.02	0.99	0.89-1.10	0.0528	0.877	NA	NA	NA	NA	NA	0.99	0.89-1.10	0.053	0.877
HLA_C_1502	Present	Absent	0.02	1.02	0.91-1.14	0.0583	0.789	0.02	1.03	0.99-1.07	0.0179	0.139	1.03	1.00-1.07	0.0171	0.135
HLA_C_16	Present	Absent	0.04	1.01	0.93-1.09	0.0411	0.763	NA	NA	NA	NA	NA	1.01	0.93-1.09	0.041	0.763
HLA_C_1601	Present	Absent	0.03	1.03	0.94-1.12	0.044	0.532	0.04	1.01	0.99-1.03	0.0114	0.405	1.01	0.99-1.03	0.011	0.337
HLA_C_17	Present	Absent	0.01	0.72	0.52-1.00	0.1694	0.0476	NA	NA	NA	NA	NA	0.72	0.52-1.00	0.1694	0.0476
HLA_C_1701	Present	Absent	0.01	0.72	0.52-1.00	0.1694	0.0476	NA	NA	NA	NA	NA	0.72	0.52-1.00	0.1694	0.0476
HLA_DPA1_01	Present	Absent	0.83	1.04	1.00-1.09	0.0219	0.0982	NA	NA	NA	NA	NA	1.04	1.00-1.09	0.0219	0.0982
HLA_DPA1_0103	Present	Absent	0.82	1.03	0.99-1.07	0.0216	0.114	0.81	1	0.99-1.01	0.006	0.824	1	0.99-1.01	0.0058	0.83
HLA_DPA1_02	Present	Absent	0.17	0.97	0.93-1.01	0.0219	0.141	NA	NA	NA	NA	NA	0.97	0.93-1.01	0.0219	0.141
HLA_DPA1_0201	Present	Absent	0.14	0.97	0.93-1.02	0.0236	0.196	0.15	1	0.99-1.01	0.0065	0.652	1	0.99-1.01	0.0063	0.933
HLA_DPA1_0202	Present	Absent	0.03	0.96	0.87-1.06	0.0488	0.44	0.03	1	0.97-1.03	0.0136	0.82	1	0.97-1.03	0.0131	0.991
HLA_DPB1_01	Present	Absent	0.05	0.92	0.86-0.99	0.0358	0.0222	NA	NA	NA	NA	NA	0.92	0.86-0.99	0.0358	0.0222
HLA_DPB1_0101	Present	Absent	0.05	0.92	0.86-0.99	0.0358	0.0222	0.06	0.99	0.97-1.01	0.0099	0.203	0.98	0.96-1.00	0.0095	0.0668
HLA_DPB1_02	Present	Absent	0.14	0.98	0.93-1.03	0.0244	0.451	NA	NA	NA	NA	NA	0.98	0.93-1.03	0.0244	0.451
HLA_DPB1_0201	Present	Absent	0.13	0.98	0.93-1.03	0.0251	0.53	0.11	1	0.99-1.02	0.0076	0.587	0.99	0.98-1.00	0.0073	0.485
HLA_DPB1_03	Present	Absent	0.11	1.04	0.98-1.10	0.0278	0.132	NA	NA	NA	NA	NA	1.04	0.98-1.10	0.0279	0.132
HLA_DPB1_0301	Present	Absent	0.11	1.04	0.98-1.10	0.0278	0.132	0.1	1.01	0.99-1.03	0.0082	0.158	1.01	0.99-1.03	0.0079	0.0739
HLA_DPB1_04	Present	Absent	0.55	1	0.97-1.03	0.0166	0.768	NA	NA	NA	NA	NA	1	0.97-1.03	0.0166	0.768
HLA_DPB1_0401	Present	Absent	0.43	1.01	0.98-1.04	0.0168	0.504	0.43	1	0.99-1.01	0.0048	0.558	1	0.99-1.01	0.0046	0.706
HLA_DPB1_0402	Present	Absent	0.12	0.99	0.94-1.04	0.0265	0.687	0.11	1	0.99-1.02	0.0076	0.764	1	0.99-1.01	0.0073	0.857
HLA_DPB1_05	Present	Absent	0.02	0.98	0.88-1.10	0.0576	0.755	NA	NA	NA	NA	NA	0.98	0.88-1.10	0.0576	0.755
HLA_DPB1_0501	Present	Absent	0.02	0.98	0.88-1.10	0.0576	0.755	0.02	0.98	0.95-1.01	0.0166	0.224	0.98	0.95-1.01	0.016	0.209
HLA_DPB1_06	Present	Absent	0.02	1.24	0.84-1.83	0.1989	0.286	NA	NA	NA	NA	NA	1.24	0.84-1.83	0.1989	0.286
HLA_DPB1_0601	Present	Absent	0.02	1.24	0.84-1.83	0.199	0.289	0.01	1	0.95-1.05	0.0264	0.931	1	0.95-1.05	0.0262	0.958
HLA_DPB1_10	Present	Absent	0.02	0.89	0.77-1.03	0.0768	0.148	NA	NA	NA	NA	NA	0.89	0.77-1.03	0.0768	0.148
HLA_DPB1_1001	Present	Absent	0.02	0.89	0.77-1.03	0.0768	0.148	0.02	1.01	0.97-1.05	0.0186	0.601	1	0.97-1.04	0.0181	0.87
HLA_DPB1_11	Present	Absent	0.02	1	0.89-1.13	0.0609	0.962	NA	NA	NA	NA	NA	1	0.89-1.13	0.0606	0.962
HLA_DPB1_1101	Present	Absent	0.02	1	0.89-1.13	0.0609	0.962	0.03	1.03	1.00-1.06	0.0147	0.0843	1.02	0.99-1.05	0.0143	0.0954
HLA_DPB1_13	Present	Absent	0.02	1.01	0.89-1.14	0.0634	0.914	NA	NA	NA	NA	NA	1.01	0.89-1.14	0.063	0.914
HLA_DPB1_1301	Present	Absent	0.02	1.01	0.89-1.14	0.0634	0.917	0.02	1	0.96-1.04	0.0192	0.822	1	0.96-1.04	0.0184	0.807
HLA_DPB1_14	Present	Absent	0.01	1	0.83-1.21	0.0954	0.963	NA	NA	NA	NA	NA	1	0.83-1.21	0.0962	0.963
HLA_DPB1_1401	Present	Absent	0.01	1	0.83-1.21	0.0954	0.964	NA	NA	NA	NA	NA	1	0.83-1.21	0.0952	0.964
HLA_DPB1_15	Present	Absent	0.01	1.02	0.55-1.89	0.3146	0.943	NA	NA	NA	NA	NA	1.02	0.55-1.89	0.3153	0.943
HLA_DPB1_1501	Present	Absent	0.01	1.02	0.55-1.89	0.3148	0.942	NA	NA	NA	NA	NA	1.02	0.55-1.89	0.3155	0.942
HLA_DPB1_17	Present	Absent	0.01	1.24	1.07-1.43	0.0739	0.00412	NA	NA	NA	NA	NA	1.24	1.07-1.43	0.0739	0.00412
HLA_DPB1_1701	Present	Absent	0.01	1.24	1.07-1.43	0.0739	0.00393	0.01	1.03	0.99-1.07	0.0214	0.177	1.04	1.00-1.08	0.0206	0.0359
HLA_DQA1_01	Present	Absent	0.41	0.98	0.95-1.01	0.0164	0.165	NA	NA	NA	NA	NA	0.98	0.95-1.01	0.0164	0.165
HLA_DQA1_0101	Present	Absent	0.14	0.98	0.94-1.03	0.023	0.352	0.14	1.01	1.00-1.02	0.0067	0.129	1.01	1.00-1.02	0.0064	0.233
HLA_DQA1_0102	Present	Absent	0.2	0.97	0.93-1.01	0.0202	0.152	0.19	0.99	0.98-1.00	0.0059	0.303	0.99	0.98-1.00	0.0057	0.163
HLA_DQA1_0103	Present	Absent	0.07	1.03	0.97-1.10	0.0321	0.284	0.06	1	0.98-1.02	0.0101	0.638	1	0.98-1.02	0.0096	0.894
HLA_DQA1_02	Present	Absent	0.13	1.01	0.96-1.06	0.0239	0.792	NA	NA	NA	NA	NA	1.01	0.96-1.06	0.0238	0.792
HLA_DQA1_0201	Present	Absent	0.13	1.01	0.96-1.06	0.0239	0.792	0.14	1.01	1.00-1.02	0.0066	0.223	1.01	1.00-1.02	0.0064	0.212
HLA_DQA1_03	Present	Absent	0.18	1.03	0.99-1.07	0.0212	0.217	NA	NA	NA	NA	NA	1.03	0.99-1.07	0.0212	0.217
HLA_DQA1_0301	Present	Absent	0.18	1.03	0.99-1.07	0.0212	0.217	0.2	1	0.99-1.01	0.0058	0.738	1	0.99-1.01	0.0056	0.511
HLA_DQA1_04	Present	Absent	0.03	1.09	0.99-1.20	0.05	0.1	NA	NA	NA	NA	NA	1.09	0.99-1.20	0.05	0.1
HLA_DQA1_0401	Present	Absent	0.03	1.09	0.99-1.20	0.05	0.101	0.02	1.01	0.98-1.04	0.0169	0.398	1.02	0.99-1.05	0.016	0.187
HLA_DQA1_05	Present	Absent	0.25	0.99	0.95-1.03	0.0187	0.546	NA	NA	NA	NA	NA	0.99	0.95-1.03	0.0187	0.546
HLA_DQA1_0501	Present	Absent	0.25	0.99	0.95-1.03	0.0187	0.541	0.23	0.99	0.98-1.00	0.0055	0.138	0.99	0.98-1.00	0.0053	0.108
HLA_DQB1_02	Present	Absent	0.22	0.96	0.92-1.00	0.0191	0.055	NA	NA	NA	NA	NA	0.96	0.92-1.00	0.0191	0.055
HLA_DQB1_0201	Present	Absent	0.13	0.95	0.91-0.99	0.0235	0.018	0.15	0.98	0.97-0.99	0.0065	0.0127	0.98	0.97-0.99	0.0063	0.00238
HLA_DQB1_0202	Present	Absent	0.09	1	0.95-1.06	0.0276	0.998	0.09	1.01	0.99-1.03	0.0085	0.478	1.01	0.99-1.03	0.0083	0.492
HLA_DQB1_03	Present	Absent	0.34	1.04	1.01-1.08	0.0171	0.0117	NA	NA	NA	NA	NA	1.04	1.01-1.08	0.0171	0.0117
HLA_DQB1_0301	Present	Absent	0.18	1.06	1.02-1.10	0.0211	0.0102	0.18	1	0.99-1.01	0.0061	0.729	1.01	1.00-1.02	0.0059	0.297
HLA_DQB1_0302	Present	Absent	0.11	1	0.95-1.05	0.0264	0.856	0.1	1	0.99-1.02	0.0076	0.556	1	0.99-1.01	0.0073	0.537
HLA_DQB1_0303	Present	Absent	0.05	1.04	0.96-1.12	0.039	0.298	0.05	1.01	0.99-1.03	0.0106	0.586	1.01	0.99-1.03	0.0102	0.424
HLA_DQB1_04	Present	Absent	0.03	1.06	0.96-1.17	0.049	0.206	NA	NA	NA	NA	NA	1.06	0.96-1.17	0.0491	0.206
HLA_DQB1_0402	Present	Absent	0.03	1.06	0.96-1.17	0.0494	0.208	0.02	1.01	0.98-1.04	0.0166	0.439	1.02	0.99-1.05	0.0157	0.257
HLA_DQB1_05	Present	Absent	0.16	0.98	0.94-1.02	0.0224	0.305	NA	NA	NA	NA	NA	0.98	0.94-1.02	0.0224	0.305
HLA_DQB1_0501	Present	Absent	0.12	0.98	0.93-1.03	0.0251	0.443	0.12	1	0.99-1.01	0.0071	0.734	1	0.99-1.01	0.0068	0.908
HLA_DQB1_0502	Present	Absent	0.02	0.89	0.77-1.03	0.0752	0.113	NA	NA	NA	NA	NA	0.89	0.77-1.03	0.0752	0.113
HLA_DQB1_0503	Present	Absent	0.03	1	0.91-1.10	0.0508	0.94	0.02	1.05	1.02-1.08	0.016	0.00261	1.05	1.02-1.08	0.0153	0.00385
HLA_DQB1_06	Present	Absent	0.25	0.99	0.95-1.03	0.0185	0.49	NA	NA	NA	NA	NA	0.99	0.95-1.03	0.0185	0.49
HLA_DQB1_0601	Present	Absent	0.01	1.09	0.75-1.59	0.1941	0.657	NA	NA	NA	NA	NA	1.09	0.75-1.59	0.1941	0.657
HLA_DQB1_0602	Present	Absent	0.13	0.98	0.94-1.03	0.0235	0.486	0.14	1	0.99-1.01	0.0067	0.599	1	0.99-1.01	0.0064	0.488
HLA_DQB1_0603	Present	Absent	0.07	1.02	0.96-1.09	0.0331	0.552	0.05	1	0.98-1.02	0.0105	0.981	1	0.98-1.02	0.01	0.871
HLA_DQB1_0604	Present	Absent	0.04	0.96	0.88-1.04	0.0424	0.307	0.03	1	0.97-1.03	0.014	0.752	1	0.97-1.03	0.0133	0.982
HLA_DQB1_0609	Present	Absent	0.01	0.97	0.77-1.22	0.1172	0.765	0.01	0.95	0.91-0.99	0.0228	0.0206	0.95	0.91-0.99	0.0224	0.0199
HLA_DRB1_01	Present	Absent	0.11	0.96	0.91-1.01	0.0259	0.117	NA	NA	NA	NA	NA	0.96	0.91-1.01	0.0259	0.117
HLA_DRB1_0101	Present	Absent	0.09	0.99	0.94-1.05	0.0286	0.606	0.09	1	0.98-1.02	0.0081	0.677	1	0.98-1.02	0.0078	0.586
HLA_DRB1_0102	Present	Absent	0.02	0.87	0.73-1.04	0.0918	0.135	NA	NA	NA	NA	NA	0.87	0.73-1.04	0.0919	0.135
HLA_DRB1_0103	Present	Absent	0.02	0.94	0.76-1.17	0.1097	0.542	0.02	1.04	1.00-1.08	0.0185	0.0406	1.04	1.00-1.08	0.0182	0.0558
HLA_DRB1_03	Present	Absent	0.13	0.94	0.90-0.98	0.0236	0.0144	NA	NA	NA	NA	NA	0.94	0.90-0.98	0.0236	0.0144
HLA_DRB1_0301	Present	Absent	0.13	0.95	0.91-0.99	0.0236	0.0168	0.15	0.98	0.97-0.99	0.0065	0.0152	0.98	0.97-0.99	0.0063	0.00272
HLA_DRB1_04	Present	Absent	0.17	1.02	0.98-1.06	0.0219	0.3	NA	NA	NA	NA	NA	1.02	0.98-1.06	0.0219	0.3
HLA_DRB1_0401	Present	Absent	0.1	1.07	1.01-1.13	0.0278	0.0146	0.11	1.01	1.00-1.03	0.0076	0.436	1.01	1.00-1.02	0.0073	0.165
HLA_DRB1_0402	Present	Absent	0.02	1.22	0.93-1.60	0.1394	0.16	NA	NA	NA	NA	NA	1.22	0.93-1.60	0.1395	0.16
HLA_DRB1_0404	Present	Absent	0.04	0.95	0.87-1.04	0.0452	0.243	0.04	0.98	0.96-1.00	0.012	0.144	0.98	0.96-1.00	0.0116	0.0867
HLA_DRB1_0405	Present	Absent	0.01	0.9	0.57-1.42	0.2328	0.638	NA	NA	NA	NA	NA	0.9	0.57-1.42	0.2329	0.638
HLA_DRB1_0407	Present	Absent	0.01	1.07	0.81-1.42	0.1441	0.62	NA	NA	NA	NA	NA	1.07	0.81-1.42	0.1442	0.62
HLA_DRB1_07	Present	Absent	0.13	1.01	0.96-1.06	0.0239	0.771	NA	NA	NA	NA	NA	1.01	0.96-1.06	0.024	0.771
HLA_DRB1_0701	Present	Absent	0.13	1.01	0.96-1.06	0.0239	0.772	0.14	1.01	1.00-1.02	0.0066	0.189	1.01	1.00-1.02	0.0064	0.179
HLA_DRB1_08	Present	Absent	0.03	1.09	0.99-1.20	0.047	0.0812	NA	NA	NA	NA	NA	1.09	0.99-1.20	0.047	0.0812
HLA_DRB1_0801	Present	Absent	0.03	1.09	0.98-1.21	0.0519	0.0864	0.02	1.02	0.99-1.06	0.0177	0.331	1.02	0.99-1.05	0.0168	0.141
HLA_DRB1_09	Present	Absent	0.01	1.06	0.90-1.25	0.0843	0.495	NA	NA	NA	NA	NA	1.06	0.90-1.25	0.0843	0.495
HLA_DRB1_0901	Present	Absent	0.01	1.06	0.90-1.25	0.0843	0.495	0.01	0.98	0.94-1.02	0.0207	0.426	0.99	0.95-1.03	0.0201	0.54
HLA_DRB1_10	Present	Absent	0.01	1.28	0.88-1.86	0.1912	0.193	NA	NA	NA	NA	NA	1.28	0.88-1.86	0.1912	0.193
HLA_DRB1_1001	Present	Absent	0.01	1.28	0.88-1.86	0.1912	0.193	NA	NA	NA	NA	NA	1.28	0.88-1.86	0.1912	0.193
HLA_DRB1_11	Present	Absent	0.09	1.06	1.00-1.12	0.0291	0.039	NA	NA	NA	NA	NA	1.06	1.00-1.12	0.0291	0.039
HLA_DRB1_1101	Present	Absent	0.05	1.09	1.01-1.18	0.0399	0.0312	0.04	1.01	0.98-1.04	0.0129	0.613	1.01	0.99-1.03	0.0123	0.255
HLA_DRB1_1103	Present	Absent	0.01	1.13	0.74-1.74	0.219	0.564	NA	NA	NA	NA	NA	1.13	0.74-1.74	0.219	0.564
HLA_DRB1_1104	Present	Absent	0.03	1.08	0.96-1.21	0.0581	0.163	0.01	1.03	0.99-1.07	0.0203	0.114	1.04	1.00-1.08	0.0192	0.0509
HLA_DRB1_12	Present	Absent	0.02	1.07	0.95-1.21	0.062	0.293	NA	NA	NA	NA	NA	1.07	0.95-1.21	0.0621	0.293
HLA_DRB1_1201	Present	Absent	0.02	1.06	0.94-1.20	0.0623	0.316	0.01	0.98	0.94-1.02	0.0195	0.219	0.98	0.94-1.02	0.0186	0.382
HLA_DRB1_13	Present	Absent	0.12	1	0.95-1.05	0.0252	0.851	NA	NA	NA	NA	NA	1	0.95-1.05	0.0251	0.851
HLA_DRB1_1301	Present	Absent	0.06	1.03	0.96-1.10	0.0336	0.355	0.05	1	0.98-1.02	0.0106	0.757	1	0.98-1.02	0.0101	0.986
HLA_DRB1_1302	Present	Absent	0.05	0.97	0.90-1.05	0.0383	0.369	0.04	0.99	0.97-1.01	0.012	0.59	0.99	0.97-1.01	0.0115	0.431
HLA_DRB1_1303	Present	Absent	0.01	0.97	0.79-1.20	0.1072	0.74	NA	NA	NA	NA	NA	0.97	0.79-1.20	0.1071	0.74
HLA_DRB1_14	Present	Absent	0.03	1	0.91-1.10	0.0501	0.991	NA	NA	NA	NA	NA	1	0.90-1.11	0.0532	0.991
HLA_DRB1_1401	Present	Absent	0.02	1.01	0.90-1.13	0.0584	0.918	0.02	1.05	1.02-1.09	0.017	0.00647	1.04	1.01-1.07	0.0163	0.00833
HLA_DRB1_15	Present	Absent	0.14	0.98	0.94-1.02	0.0226	0.413	NA	NA	NA	NA	NA	0.98	0.94-1.02	0.0227	0.413
HLA_DRB1_1501	Present	Absent	0.14	0.98	0.94-1.03	0.023	0.272	0.14	1	0.99-1.01	0.0067	0.514	0.99	0.98-1.00	0.0064	0.355
HLA_DRB1_1502	Present	Absent	0.01	1.12	0.73-1.73	0.2213	0.618	NA	NA	NA	NA	NA	1.12	0.73-1.73	0.2213	0.618
HLA_DRB1_16	Present	Absent	0.02	1.07	0.88-1.30	0.0978	0.514	NA	NA	NA	NA	NA	1.07	0.88-1.30	0.0977	0.514
HLA_DRB1_1601	Present	Absent	0.02	1.03	0.84-1.26	0.1016	0.791	NA	NA	NA	NA	NA	1.03	0.84-1.26	0.1015	0.791
HLA_DRB3_0101	Present	Absent	NA	NA	NA	NA	NA	0.17	0.99	0.98-1.00	0.0062	0.0223	0.99	0.98-1.00	0.0062	0.0223
HLA_DRB3_0202	Present	Absent	NA	NA	NA	NA	NA	0.14	1.01	1.00-1.02	0.0067	0.226	1.01	1.00-1.02	0.0067	0.226
HLA_DRB3_0301	Present	Absent	NA	NA	NA	NA	NA	0.04	0.99	0.97-1.01	0.012	0.512	0.99	0.97-1.01	0.012	0.512
HLA_DRB3_9901	Present	Absent	NA	NA	NA	NA	NA	0.65	1.01	1.00-1.02	0.0049	0.238	1.01	1.00-1.02	0.0049	0.238
HLA_DRB4_0101	Present	Absent	NA	NA	NA	NA	NA	0.08	1.01	0.99-1.03	0.0086	0.195	1.01	0.99-1.03	0.0086	0.195
HLA_DRB4_0103	Present	Absent	NA	NA	NA	NA	NA	0.25	1	0.99-1.01	0.0054	0.585	1	0.99-1.01	0.0054	0.585
HLA_DRB4_9901	Present	Absent	NA	NA	NA	NA	NA	0.65	0.99	0.98-1.00	0.0049	0.257	0.99	0.98-1.00	0.0049	0.257
HLA_DRB5_0101	Present	Absent	NA	NA	NA	NA	NA	0.14	0.99	0.98-1.00	0.0067	0.442	0.99	0.98-1.00	0.0067	0.442
HLA_DRB5_9901	Present	Absent	NA	NA	NA	NA	NA	0.85	1.01	1.00-1.02	0.0065	0.385	1.01	1.00-1.02	0.0065	0.385
